# Supplementary material for: Technological Innovations in Disease Management: Text Mining US Patent Data From 1995 to 2017
Source: J Med Internet Res. 2019 Apr 30;21(4):e13316. doi: 10.2196/13316 (PMC6611693; doi:10.2196/13316)
Supplement: Multimedia Appendix 2 [file jmir_v21i4e13316_app2.txt]

# here we use both main and further classification

import re, io
from sgmllib import SGMLParser
from lxml import etree

end_of_sentence = ('.','?','!',';',':','\n')

class TXTReader(object):
    # PATN: WKU TTL
    # CLAS: OCL ICL
    # ABST: PAL PAR
    # BSUM: PAC PAR PAi
    # DRWD: PAC PAL PAR
    # DETD: PAC PAL PAR | EQU
    # CLMS: PAR PAi | EQU
    def __init__(self):
        self.information = {}
        self.information['ID'] = ''
        self.information['Date'] = ''
        self.information['Title'] = ''
        self.information['Abstract'] = ''
        self.information['Summary'] = ''
        self.information['Drawing'] = ''
        self.information['Detail'] = ''
        self.information['Claim'] = ''
        self.information['ICL'] = ''
        self.information['CCL'] = ''

        self.states = {}
        self.states['PATN'] = 0
        self.states['CLAS'] = 0
        self.states['ABST'] = 0
        self.states['BSUM'] = 0
        self.states['DRWD'] = 0
        self.states['DETD'] = 0
        self.states['CLMS'] = 0
        self.line_state = 0

    def feed(self, text):
        lines = text.split('\n')
        for i in range(len(lines)):
            line = lines[i].rstrip()
            if ' ' not in line: # state line
                for k in self.states.keys():
                    self.states[k] = 0
                if line in self.states.keys():
                    self.states[line] = 1
                    self.line_state = 0
            else: # data line
                if line[0] != ' ':
                    # if re.match('TTL|PA[LR\d]|EQU', line):
                    if re.match('TTL|PA[LR\d]', line):
                        self.line_state = 1
                    else:
                        self.line_state = 0
                #     data = line[5:].strip() + ' '
                # else:
                #     data = line.strip() + ' '
                data = line[5:]

            if self.states['PATN'] == 1:
                if line.startswith('WKU'):
                    self.information['ID'] = data.strip()
                elif line.startswith('ISD'):
                    self.information['Date'] = data.strip()
                elif line.startswith('TTL') or self.line_state == 1:
                    if 'Title' not in self.information.keys():
                        self.information['Title'] = data.strip()
                    else:
                        self.information['Title'] += ' ' + data.strip()
            elif self.states['CLAS'] == 1:
                if line.startswith('ICL'): # space before code is meaningful
                    if 'ICL' not in self.information.keys():
                        self.information['ICL'] = data
                    else:
                        self.information['ICL'] += '\n' + data
                    self.information['ICL'] = self.information['ICL'].strip()
                elif line.startswith('OCL') or line.startswith('XCL'): # space before code is meaningful
                    data = data.replace(' ', '0')
                    if 'CCL' not in self.information.keys():
                        self.information['CCL'] = data
                    else:
                        self.information['CCL'] += '\n' + data
                    self.information['CCL'] = self.information['CCL'].strip()
            elif self.states['ABST'] == 1:
                if self.line_state == 1:
                    if 'Abstract' not in self.information.keys():
                        self.information['Abstract'] = data.strip()
                    else:
                        self.information['Abstract'] += ' ' + data.strip()
            elif self.states['BSUM'] == 1:
                if self.line_state == 1:
                    if 'Summary' not in self.information.keys():
                        self.information['Summary'] = data.strip()
                    else:
                        self.information['Summary'] += ' ' + data.strip()
            elif self.states['DRWD'] == 1:
                if self.line_state == 1:
                    if 'Drawing' not in self.information.keys():
                        self.information['Drawing'] = data.strip()
                    else:
                        self.information['Drawing'] += ' ' + data.strip()
            elif self.states['DETD'] == 1:
                if self.line_state == 1:
                    if 'Detail' not in self.information.keys():
                        self.information['Detail'] = data.strip()
                    else:
                        self.information['Detail'] += ' ' + data.strip()
            elif self.states['CLMS'] == 1:
                if self.line_state == 1:
                    if 'Claim' not in self.information.keys():
                        self.information['Claim'] = data.strip()
                    else:
                        self.information['Claim'] += ' ' + data.strip()

    def output(self):
        self.information['ID'] = self.information['ID'].strip()
        self.information['Date'] = self.information['Date'].strip()
        self.information['Title'] = self.information['Title'].strip()
        self.information['Abstract'] = self.information['Abstract'].strip()
        self.information['Summary'] = self.information['Summary'].strip()
        self.information['Drawing'] = self.information['Drawing'].strip()
        self.information['Detail'] = self.information['Detail'].strip()
        self.information['Claim'] = self.information['Claim'].strip()
        # self.information['ICL'] = self.information['ICL'].strip()
        # self.information['CCL'] = self.information['CCL'].strip()
        return self.information

class SGMLReader(SGMLParser):
    '''
    B110 Document Number
    B140 Document Date (publication or issue)
    B510 International Patent Classification (IPC) Data (B511 B512)
    B520 Domestic or National Classification Data (B521 B522)
    B540 Title of Invention
    B570 Abstract (B572) or Design Claim (B576)

    <SDOAB> ABstract
    <SDODE> DEscription
    <SDODR> DRawing
    <SDOCL> CLaims
    <SDOBI> Bibliographic
    '''

    def __init__(self):
        SGMLParser.__init__(self, False)
        # gather data
        self.information = {}
        self.information = {}
        self.information['ID'] = ''
        self.information['Date'] = ''
        self.information['Title'] = ''
        self.information['Abstract'] = ''
        self.information['Summary'] = ''
        self.information['Drawing'] = ''
        self.information['Detail'] = ''
        self.information['Claim'] = ''
        self.information['ICL'] = ''
        self.information['CCL'] = ''
        self.verbose = False
        # states
        self.document_id = 0
        self.date = 0
        self.ipc_data = 0
        self.usc_data = 0
        self.title = 0
        self.abstract = 0
        self.summary = 0
        self.drawing = 0
        self.Detail = 0
        self.Claim = 0
        self.paragraph = 0
        self.math = 0
        # buffers
        self.docid_buffer = ''
        self.date_buffer = ''
        self.ipc_buffer = ''
        self.usc_buffer = ''
        self.title_buffer = ''
        self.abstract_buffer = ''
        self.summary_buffer = ''
        self.drawing_buffer = ''
        self.Detail_buffer = ''
        self.Claim_buffer = ''

    def unknown_starttag(self, tag, attributes):
        if tag == 'b110':
            self.document_id = 1
        elif tag == 'b140':
            self.date = 1
        elif tag == 'b511' or tag == 'b512':
            self.ipc_data = 1
        elif tag == 'b521' or tag == 'b522':
            self.usc_data = 1
        elif tag == 'b540':
            self.title = 1
        elif tag == 'sdoab':
            self.abstract = 1
        elif tag == 'brfsum':
            self.summary = 1
        elif tag == 'drwdesc':
            self.drawing = 1
        elif tag == 'detdesc':
            self.Detail = 1
        elif tag == 'para':
            self.paragraph = 1
        elif tag == 'sdocl':
            self.Claim = 1
        elif tag == 'math-us':
            self.math = 1

    def handle_data(self, data):
        if self.document_id == 1:
            self.docid_buffer = self.docid_buffer + data
        elif self.date == 1:
            self.date_buffer = self.date_buffer + data
        elif self.ipc_data == 1:
            self.ipc_buffer = self.ipc_buffer + data + '\n'
        elif self.usc_data == 1:
            if data.lstrip().lower().startswith('d'):
                data = data.lstrip().replace(' ','0')
            else:
                data = data.replace(' ', '0')
            self.usc_buffer = self.usc_buffer + data + '\n'
        elif self.title == 1:
            self.title_buffer = self.title_buffer + data
        elif self.abstract == 1 and self.paragraph == 1 and self.math == 0:
            if data.endswith(end_of_sentence):
                self.abstract_buffer = self.abstract_buffer + data + ' '
            else:
                self.abstract_buffer = self.abstract_buffer + data
        elif self.summary == 1 and self.paragraph == 1 and self.math == 0:
            if data.endswith(end_of_sentence):
                self.summary_buffer = self.summary_buffer + data + ' '
            else:
                self.summary_buffer = self.summary_buffer + data
        elif self.drawing == 1 and self.paragraph == 1 and self.math == 0:
            if data.endswith(end_of_sentence):
                self.drawing_buffer = self.drawing_buffer + data + ' '
            else:
                self.drawing_buffer = self.drawing_buffer + data
        elif self.Detail == 1 and self.paragraph == 1 and self.math == 0:
            if data.endswith(end_of_sentence):
                self.Detail_buffer = self.Detail_buffer + data + ' '
            else:
                self.Detail_buffer = self.Detail_buffer + data
        elif self.Claim == 1 and self.paragraph == 1 and self.math == 0:
            if data.endswith(end_of_sentence):
                self.Claim_buffer = self.Claim_buffer + data + ' '
            else:
                self.Claim_buffer = self.Claim_buffer + data

    def unknown_endtag(self, tag):
        if tag == 'b110':
            if self.verbose: print("ID:\n"+self.docid_buffer.strip())
            self.information['ID']  = self.docid_buffer
            self.docid_buffer = ''
            self.document_id = 0
        elif tag == 'b140':
            if self.verbose: print("Date:\n" + self.date_buffer.strip())
            self.information['Date']=self.date_buffer.strip()
            self.date_buffer = ''
            self.date = 0
        elif tag == 'b511' or tag == 'b512':
            if self.verbose: print("ICL:\n" + self.ipc_buffer.strip())
            if 'ICL' in self.information.keys():
                self.information['ICL'] += self.ipc_buffer
            else:
                self.information['ICL']  = self.ipc_buffer
            self.ipc_buffer = ''
            self.ipc_data = 0
        elif tag == 'b521' or tag == 'b522':
            if self.verbose: print("CCL:\n" + self.usc_buffer.strip())
            if 'CCL' in self.information.keys():
                self.information['CCL'] += self.usc_buffer
            else:
                self.information['CCL']  = self.usc_buffer
            self.usc_buffer = ''
            self.usc_data = 0
        elif tag == 'b540':
            if self.verbose: print("Title:\n" + self.title_buffer.strip())
            self.information['Title']=self.title_buffer.strip()
            self.title_buffer = ''
            self.title = 0
        elif tag == 'sdoab':
            if self.verbose: print("Abstract:\n" + self.abstract_buffer.strip())
            self.information['Abstract'] = self.abstract_buffer.strip()
            self.abstract_buffer = ''
            self.abstract = 0
        elif tag == 'para':
            self.paragraph = 0
        elif tag == 'math-us':
            self.math = 0
        elif tag == 'brfsum':
            if self.verbose: print('Summary:\n' + self.summary_buffer.strip())
            self.information['Summary'] = self.summary_buffer.strip()
            self.summary_buffer = ''
            self.summary = 0
        elif tag == 'drwdesc':
            if self.verbose: print('Drawing:\n' + self.drawing_buffer.strip())
            self.information['Drawing'] = self.drawing_buffer.strip()
            self.drawing_buffer = ''
            self.drawing = 0
        elif tag == 'detdesc':
            if self.verbose: print('Detail:\n' + self.Detail_buffer.strip())
            self.information['Detail'] = self.Detail_buffer.strip()
            self.Detail_buffer = ''
            self.Detail = 0
        elif tag == 'sdocl':
            if self.verbose: print('Claim:\n' + self.Claim_buffer.strip())
            self.information['Claim'] = self.Claim_buffer.strip()
            self.Claim_buffer = ''
            self.Claim = 0

    def output(self):
        return self.information

class XMLReader(object):
    def __init__(self):
        ''' xml elements '''
        # gather data
        self.information = {}
        self.information['ID'] = ''
        self.information['Date'] = ''
        self.information['Title'] = ''
        self.information['Abstract'] = ''
        self.information['Description'] = ''
        # self.information['Summary'] = ''
        # self.information['Drawing'] = ''
        # self.information['Detail'] = ''
        self.information['Claim'] = ''
        self.information['ICL'] = ''
        self.information['CCL'] = ''
        # states
        self.publication = 0
        self.document_id = 0
        self.document_date = 0
        self.ipc = 0
        self.usc = 0
        self.main_class = 0
        self.further_class = 0
        self.class_search = 0
        self.refer_cited = 0
        # new IPC code
        self.section = 0
        self.mainclass = 0
        self.subclass = 0
        self.maingroup = 0
        self.subgroup = 0
        # content
        self.title = 0
        self.abstract = 0
        self.description = 0
        self.claim = 0
        self.paragraph = 0
        self.claim_text = 0
        self.table = 0
        self.math = 0
        # buffer
        self.id_buffer = ''
        self.date_buffer = ''
        self.ipc_buffer = ''
        self.usc_buffer = ''
        self.title_buffer = ''
        self.abstract_buffer = ''
        self.description_buffer = ''
        self.claim_buffer = ''

    def start(self, tag, attributes):
        if tag == 'publication-reference':
            self.publication = 1
        elif tag == 'doc-number':
            self.document_id = 1
        elif tag == 'date' or tag == 'document-date':
            self.document_date = 1
        elif tag == 'classification-locarno' or tag == 'classification-ipc' \
          or tag == 'classifications-ipcr': # classification-ipcr
            self.ipc = 1
        elif tag == 'classification-national' or tag == 'classification-us-primary'\
          or tag == 'classifications-cpc':
            self.usc = 1
        elif tag == 'main-classification':
            self.main_class = 1
        elif tag == 'further-classification':
            self.further_class = 1
        elif tag == 'field-of-search' or tag == 'us-field-of-classification-search':
            self.class_search = 1
        elif tag == 'references-cited' or tag == 'us-references-cited':
            self.refer_cited = 1
        elif tag == 'section':
            self.section = 1
        elif tag == 'class':
            self.mainclass = 1
        elif tag == 'subclass':
            self.subclass = 1
        elif tag == 'main-group':
            self.maingroup = 1
        elif tag == 'subgroup':
            self.subgroup = 1
        elif tag == 'title-of-invention' or tag == 'invention-title':
            self.title = 1
        elif tag == 'subdoc-abstract' or tag == 'abstract':
            self.abstract = 1
        elif tag == 'description':
            self.description = 1
        elif tag == 'p' and re.search('p-\d+', attributes['id'], re.I):
            self.paragraph = 1
        elif tag == 'tables':
            self.table = 1
        elif tag == 'maths':
            self.math = 1
        elif tag == 'Claims' or tag == 'claims':
            self.claim = 1
        elif tag == 'claim-text':
            self.claim_text = 1

    def data(self, data):
        if self.document_id == 1:
            self.id_buffer += data
        elif self.document_date == 1:
            self.date_buffer += data
        elif self.ipc == 1:
            if self.main_class == 1 or self.further_class == 1:
                if self.class_search == 0 and self.refer_cited == 0:
                    self.ipc_buffer += data + '\n'
            elif self.section == 1:
                self.ipc_buffer += data
            elif self.mainclass == 1:
                self.ipc_buffer += data
            elif self.subclass == 1:
                self.ipc_buffer += data + ' '
            elif self.maingroup == 1:
                self.ipc_buffer += data + ' '
            elif self.subgroup == 1:
                self.ipc_buffer += data + '\n'
        elif self.usc == 1:
            if self.main_class == 1 or self.further_class == 1:
                if self.class_search == 0 and self.refer_cited == 0:
                    if data.lstrip().lower().startswith('d'):
                        data = data.lstrip().replace(' ', '0')
                    else:
                        data = data.replace(' ', '0')
                    self.usc_buffer += data + '\n'
            elif self.section == 1:
                self.usc_buffer += data
            elif self.mainclass == 1:
                self.usc_buffer += data
            elif self.subclass == 1:
                self.usc_buffer += data + ' '
            elif self.maingroup == 1:
                self.usc_buffer += data + ' '
            elif self.subgroup == 1:
                self.usc_buffer += data + '\n'
        elif self.title == 1:
            if data.endswith(end_of_sentence):
                self.title_buffer += data + ' '
            else:
                self.title_buffer += data
        elif self.abstract == 1 and self.paragraph == 1:
            if data.endswith(end_of_sentence):
                self.abstract_buffer += data + ' '
            else:
                self.abstract_buffer += data
        elif self.description == 1 and self.paragraph == 1 and self.table == 0 and self.math == 0:
            if data.endswith(end_of_sentence):
                self.description_buffer += data + ' '
            else:
                self.description_buffer += data
        elif self.claim == 1 and self.claim_text == 1 and self.table == 0 and self.math == 0:
            if data.endswith(end_of_sentence):
                self.claim_buffer += data + ' '
            else:
                self.claim_buffer += data
        # print 'Data1', self.document_id, self.document_date, self.ipc, self.usc, self.title
        # print 'Data2', self.paragraph, self.abstract, self.description, self.Claim

    def end(self, tag):
        if tag == 'doc-number':
            if self.publication == 1:
                self.information['ID'] = self.id_buffer.strip()
                self.id_buffer = ''
            self.document_id = 0
        elif tag == 'date' or tag == 'document-date':
            if self.publication == 1:
                self.information['Date'] = self.date_buffer.strip()
                self.date_buffer = ''
            self.document_date = 0
        elif tag == 'publication-reference':
            self.publication = 0

        elif tag == 'main-classification':
            self.main_class = 0
        elif tag == 'further-classification':
            self.further_class = 0
        elif tag == 'section':
            self.section = 0
        elif tag == 'class':
            self.mainclass = 0
        elif tag == 'subclass':
            self.subclass = 0
        elif tag == 'main-group':
            self.maingroup = 0
        elif tag == 'subgroup':
            self.subgroup = 0
        elif tag == 'field-of-search' or tag == 'us-field-of-classification-search':
            self.class_search = 0
        elif tag == 'references-cited' or tag == 'us-references-cited':
            self.refer_cited = 0
        elif tag == 'classification-locarno' or tag == 'classification-ipc' \
          or tag == 'classifications-ipcr' or tag == 'classification-ipc-primary':
            if 'ICL' in self.information.keys():
                self.information['ICL'] += self.ipc_buffer.strip()
            else:
                self.information['ICL'] = self.ipc_buffer.strip()
            self.ipc_buffer = ''
            self.ipc = 0
        elif tag == 'classification-national' or tag == 'classification-us-primary' \
          or tag == 'classifications-cpc':
            if 'CCL' in self.information.keys():
                self.information['CCL'] += self.usc_buffer.strip()
            else:
                self.information['CCL'] = self.usc_buffer.strip()
            self.usc_buffer = ''
            self.usc = 0

        elif tag == 'title-of-invention' or tag == 'invention-title':
            self.information['Title'] = self.title_buffer.strip()
            self.title_buffer = ''
            self.title = 0
        elif tag == 'subdoc-abstract' or tag == 'abstract':
            self.information['Abstract'] = self.abstract_buffer.strip()
            self.abstract_buffer = ''
            self.abstract = 0
        elif tag == 'description':
            self.information['Description'] = self.description_buffer.strip()
            self.description_buffer = ''
            self.description = 0
        elif tag == 'p':
            self.paragraph = 0
        elif tag == 'tables':
            self.table = 0
        elif tag == 'maths':
            self.math = 0
        elif tag == 'Claims' or tag == 'claims':
            self.information['Claim'] = self.claim_buffer.strip()
            self.claim_buffer = ''
            self.claim = 0
        elif tag == 'claim-text':
            self.claim_text = 0

    def close(self):
        return self.information
