# Supplementary material for: Technological Innovations in Disease Management: Text Mining US Patent Data From 1995 to 2017
Source: J Med Internet Res. 2019 Apr 30;21(4):e13316. doi: 10.2196/13316 (PMC6611693; doi:10.2196/13316)
Supplement: Multimedia Appendix 3 [file jmir_v21i4e13316_app3.xlsx]

## Sheet: Table S5 patent coverage
root phecode	1995	1996	1997	1998	1999	2000	2001	2002	2003	2004	2005	2006	2007	2008	2009	2010	2011	2012	2013	2014	2015	2016	2017	mean	std	phenotype
427	0.046278	0.0511501	0.0563918	0.0598782	0.0586567	0.0573164	0.0609685	0.0575843	0.054296	0.0561786	0.0605931	0.062782	0.0615683	0.0601475	0.060893	0.0554884	0.0543827	0.0529454	0.0535962	0.0481634	0.0483041	0.0494199	0.0478703	0.0554284	0.00500861	Cardiac dysrhythmias
345	0.0711404	0.0682218	0.0614831	0.0592777	0.0584875	0.0601338	0.054448	0.0440748	0.0470175	0.0469275	0.0597353	0.0539053	0.0494691	0.0460048	0.045595	0.0511377	0.0543166	0.0553533	0.0547558	0.0526157	0.0570076	0.0620262	0.0611132	0.0554021	0.00711788	Epilepsy, recurrent seizures, convulsions
195	0.0228823	0.0268456	0.0372994	0.0424209	0.0421093	0.0433615	0.0472215	0.0525183	0.0521208	0.0500284	0.0529347	0.0537069	0.0501327	0.0569558	0.0601455	0.0594593	0.0567285	0.0583632	0.0591424	0.0585521	0.0612313	0.0622164	0.0656113	0.050956	0.0109717	Cancer, suspected or other
521	0.0377704	0.033557	0.0330382	0.03277	0.0347031	0.0355696	0.0336407	0.0266391	0.0259767	0.0258411	0.0310011	0.028366	0.0294058	0.0279551	0.0303468	0.0333207	0.0354181	0.03609	0.0365291	0.0365226	0.0408038	0.045399	0.044302	0.0336942	0.00529408	Diseases of hard tissues of teeth
198	0.0193619	0.0213723	0.0247925	0.023591	0.0252232	0.0252685	0.026165	0.0244016	0.0229231	0.0220166	0.0262835	0.0245475	0.0242495	0.0234427	0.0243173	0.023618	0.0242508	0.0245664	0.0232687	0.0257165	0.0245488	0.0261635	0.024777	0.0241246	0.00161649	Secondary malignant neoplasm
949	0.0246425	0.023718	0.0280576	0.0288239	0.0261543	0.0279539	0.0283246	0.0245704	0.0263114	0.0241873	0.0230364	0.0242499	0.0212375	0.022287	0.0237194	0.0225821	0.0223015	0.0234198	0.0217813	0.0212411	0.0200179	0.0197245	0.0213343	0.023899	0.00265702	Allergies, other
199	0.0149615	0.0171369	0.0220255	0.0234194	0.0220492	0.022187	0.0239223	0.0263436	0.0247637	0.024239	0.0239554	0.0236053	0.0209822	0.024048	0.0245665	0.0242395	0.0229623	0.0213559	0.021504	0.0215193	0.0224498	0.0228217	0.0226662	0.0225097	0.00243881	Neoplasm of uncertain behavior
588	0.026916	0.024956	0.0228556	0.0205885	0.0201024	0.02025	0.0182739	0.0158315	0.0195767	0.0172619	0.0176449	0.0192909	0.0179702	0.0172793	0.0200817	0.0220296	0.0249447	0.0263437	0.0250082	0.025647	0.0276206	0.0312984	0.0293755	0.0222238	0.0043288	Disorders resulting from impaired renal function
136	0.0127613	0.0145305	0.0196458	0.020803	0.0190444	0.0203381	0.0200183	0.0213619	0.0184054	0.0178821	0.0227301	0.0195388	0.0203186	0.020306	0.0208292	0.0196816	0.0179403	0.0180593	0.0180251	0.0195483	0.0192244	0.0197245	0.020103	0.0191661	0.00211544	Other infectious and parasitic diseases
250	0.00491382	0.00697205	0.00957388	0.0114523	0.0110881	0.0149234	0.0160312	0.0208553	0.0204133	0.0188123	0.0220561	0.0227622	0.0208801	0.0217918	0.0213275	0.0202341	0.021046	0.0195499	0.0207729	0.0195715	0.0194036	0.0180129	0.0176153	0.0173939	0.00511621	Diabetes mellitus
481	0.0253759	0.0231316	0.02114	0.0193017	0.0211181	0.018093	0.0185647	0.0129607	0.0140969	0.013334	0.0141527	0.0134391	0.0141413	0.0134823	0.0130556	0.0144332	0.015099	0.0153074	0.0157058	0.0157453	0.0181748	0.0192626	0.0190225	0.0168756	0.00351889	Influenza
1014	0.020462	0.0160944	0.0152739	0.0176718	0.0172246	0.0163321	0.0150345	0.0119053	0.0130929	0.0146778	0.0164196	0.015026	0.0139882	0.0133722	0.0145007	0.0172646	0.0182377	0.0194066	0.0188822	0.0185512	0.0201971	0.0211916	0.0202287	0.0167407	0.00261059	Effects of heat, cold and air pressure
870	0.0188486	0.0184401	0.0161594	0.0171571	0.0168437	0.0177848	0.0146607	0.0131718	0.0154773	0.0116802	0.0129886	0.0129432	0.0112314	0.0112261	0.0126071	0.0139843	0.0153633	0.0160527	0.0168906	0.0174149	0.0182516	0.0179585	0.0188968	0.0154797	0.00253922	Open wounds of head; neck; and trunk
290	0.00733407	0.00853587	0.0138904	0.0132967	0.015828	0.0153636	0.0178586	0.01866	0.0183636	0.0178304	0.0164196	0.017208	0.0158771	0.0157935	0.0148993	0.0155727	0.0139426	0.0146481	0.0164873	0.0158844	0.0168693	0.0160567	0.0166101	0.0153578	0.00272627	Delirium dementia and amnestic and other cognitive disorders
288	0.0130546	0.0129015	0.0124516	0.0134683	0.0117229	0.0139549	0.0154913	0.012243	0.0143479	0.0152463	0.0138463	0.0137863	0.0136818	0.0139225	0.014401	0.0146058	0.0153302	0.0164827	0.0167898	0.016696	0.0173813	0.0164643	0.0163337	0.014548	0.00160521	Diseases of white blood cells
338	0.00872754	0.0114029	0.012839	0.0104229	0.0123154	0.0139989	0.0135809	0.0152826	0.012842	0.0149879	0.0142139	0.0142326	0.0134266	0.0138125	0.0139027	0.0138117	0.0144051	0.0149348	0.0165377	0.0167424	0.015743	0.0155405	0.0165096	0.0139223	0.00193932	Pain
695	0.0110744	0.0129015	0.0120089	0.0129965	0.0141775	0.0142631	0.0158236	0.0132984	0.0128001	0.010078	0.0149491	0.0145797	0.0142945	0.0146929	0.0125075	0.0128449	0.0135461	0.0124122	0.0133108	0.0131018	0.0129272	0.0138289	0.013846	0.0133158	0.00126651	Erythematous conditions
296	0.00880088	0.0119242	0.0127836	0.0105516	0.0115113	0.0136908	0.0148268	0.0179001	0.0157701	0.0147294	0.0155618	0.0152244	0.0143455	0.0145829	0.0136536	0.0121197	0.0115637	0.0131575	0.0125293	0.011664	0.0110073	0.0126878	0.0119362	0.0131532	0.00203739	Mood disorders
279	0.00638064	0.00899199	0.0106253	0.0117955	0.0118075	0.0132506	0.0139131	0.0143961	0.0145152	0.0111634	0.0140914	0.0142822	0.0124056	0.0128219	0.0140024	0.0135354	0.012654	0.0130429	0.0127562	0.0123365	0.0124408	0.0130953	0.0142983	0.0125479	0.00189912	Disorders involving the immune mechanism
495	0.00711404	0.00723268	0.00885445	0.00905036	0.011215	0.0118419	0.0133732	0.0156204	0.0147662	0.0139025	0.018135	0.0142822	0.0142434	0.0151332	0.0153976	0.0121888	0.0127862	0.0127849	0.0130335	0.0107133	0.0110073	0.0107317	0.0116849	0.0123953	0.0027339	Asthma
278	0.00352035	0.0059295	0.00459325	0.00544737	0.0066867	0.00717556	0.00847246	0.0103432	0.0112942	0.0125588	0.0139076	0.0149269	0.0164897	0.0170592	0.0169922	0.017748	0.0159249	0.0162821	0.0159578	0.0145627	0.013004	0.0120901	0.0118608	0.0118621	0.00450529	Overweight, obesity and other hyperalimentation
277.5	0.000366703	0.000456115	0.000553403	0.00102942	0.000423209	0.000792393	0.000913697	0.00113987	0.00154773	0.00191224	0.00441122	0.0219192	0.0270063	0.0243782	0.0219255	0.0239633	0.0230614	0.0208112	0.020899	0.020986	0.0176885	0.015785	0.0159316	0.0116479	0.0105026	Other disorders of lipoid metabolism
079	0.00557389	0.00821007	0.00924184	0.00982242	0.0117652	0.0130745	0.013124	0.0133407	0.0133858	0.0124554	0.0124372	0.0125961	0.0110272	0.0145278	0.0137532	0.0119816	0.0113325	0.0120109	0.0107898	0.0116177	0.0105721	0.0117369	0.0118105	0.0115734	0.00196997	Viral infection
696	0.0070407	0.00814491	0.0091865	0.00913614	0.011469	0.0117098	0.0134147	0.0151138	0.0131766	0.0120936	0.0137238	0.0125465	0.010823	0.0104006	0.0103149	0.0105659	0.00954835	0.0099183	0.0118991	0.011409	0.0105209	0.0119542	0.0122377	0.0111456	0.00187445	Psoriasis and related disorders
204	0.00498717	0.00547338	0.00791367	0.00862143	0.0085065	0.0102131	0.0100507	0.010681	0.0102066	0.00883767	0.00912878	0.00991818	0.00944456	0.0112261	0.0106637	0.0117054	0.0105065	0.0126415	0.0136385	0.0135655	0.0136695	0.0153503	0.015806	0.0105546	0.00272903	Leukemia
714	0.00352035	0.00495211	0.00736027	0.00754911	0.00888738	0.00950872	0.0101337	0.0141428	0.0130929	0.0117836	0.0146428	0.0140342	0.0129671	0.012877	0.0107136	0.0116018	0.0107708	0.0105203	0.0107142	0.0104582	0.0100858	0.00942755	0.00980023	0.010415	0.00276204	Rheumatoid arthritis and other inflammatory polyarthropathies
440	0.00755409	0.00547338	0.00641948	0.00960796	0.00833721	0.0119299	0.0122518	0.0165069	0.0148498	0.0150395	0.0147653	0.0127449	0.0132734	0.0123817	0.0111122	0.010635	0.00839198	0.00851369	0.00930244	0.00848715	0.0078587	0.00646616	0.00691042	0.0103832	0.00317195	Atherosclerosis
411	0.00894756	0.00710237	0.00791367	0.0100369	0.00943756	0.0106973	0.011172	0.0138895	0.012842	0.0123521	0.0124372	0.0121002	0.0115377	0.0105657	0.00931832	0.00852871	0.00885453	0.00891501	0.00857136	0.00918282	0.00872904	0.00730839	0.00723709	0.009899	0.00192935	Ischemic Heart Disease
401	0.0148882	0.00925262	0.00996126	0.0081925	0.00766008	0.00999296	0.00868012	0.0107232	0.00957919	0.00852757	0.0101703	0.0097694	0.00791301	0.0100704	0.00832171	0.0109112	0.00935012	0.00968898	0.0110419	0.00973936	0.00965058	0.00961774	0.00922226	0.00969238	0.00145017	Hypertension
414	0.00733407	0.00710237	0.00470393	0.00690572	0.00677134	0.00774784	0.00847246	0.010301	0.0104995	0.00925112	0.0112119	0.0108604	0.00980192	0.00946511	0.00877018	0.0105314	0.0103083	0.0110363	0.0114957	0.0110379	0.00998336	0.0091287	0.0100766	0.00925205	0.00176542	Other forms of chronic heart disease
300	0.00843418	0.010621	0.0100166	0.00827829	0.00880274	0.0106093	0.0109644	0.0122852	0.00999749	0.00976795	0.0115795	0.0108604	0.00990402	0.00874972	0.00931832	0.0072166	0.00627746	0.00730973	0.00678146	0.00744365	0.0063228	0.00744424	0.00789044	0.00899458	0.00173303	Anxiety disorders
041	0.00381371	0.00443083	0.00542335	0.00596208	0.00613653	0.00559077	0.00643741	0.00764132	0.00656739	0.00594346	0.00820978	0.00664518	0.00765775	0.0117764	0.0168926	0.012396	0.0120263	0.0157948	0.0167394	0.0176004	0.00962498	0.00567827	0.00595552	0.00891061	0.00433011	Bacterial infection NOS
939	0.00572057	0.00540822	0.00752629	0.0076349	0.00880274	0.00836415	0.00996761	0.0110609	0.00937003	0.00759729	0.00863865	0.0081329	0.00709618	0.00693374	0.00797289	0.0078036	0.007566	0.00802637	0.00935286	0.00892774	0.00842186	0.00942755	0.00939817	0.00822397	0.00129058	Atopic/contact dermatitis due to other or unspecified
783	0.00946095	0.00853587	0.00929718	0.00832118	0.00947988	0.00920056	0.0105075	0.00970997	0.00874258	0.00878598	0.00906752	0.00818249	0.00735144	0.00660357	0.0060295	0.00749284	0.00766511	0.00736706	0.00751254	0.00762916	0.00716754	0.00630315	0.00610629	0.00810956	0.00123718	Fever of unknown origin
797	0.0082875	0.0091223	0.00824571	0.00836407	0.00782936	0.00836415	0.00967688	0.0075991	0.0079478	0.00826916	0.00851611	0.00981899	0.00740249	0.00742901	0.00872035	0.00642243	0.00749992	0.00667909	0.00733607	0.00809294	0.0077563	0.0079061	0.00748838	0.00803366	0.000819054	Shock
071	0.00418042	0.00931778	0.0116768	0.00965085	0.0108765	0.0103892	0.0118365	0.0109343	0.0104576	0.00847589	0.00894498	0.00833127	0.00689197	0.00698877	0.00722543	0.0069749	0.00624442	0.00590512	0.00572264	0.0054494	0.00537566	0.00505339	0.00557859	0.00793401	0.0023505	Human immunodeficiency virus [HIV] disease
561	0.0082875	0.00860103	0.00791367	0.00729176	0.00761776	0.00845219	0.00739264	0.00565711	0.00660922	0.00542664	0.00741331	0.00644681	0.00627935	0.00616333	0.00682679	0.00783813	0.00726864	0.00710907	0.00796632	0.00885818	0.00985537	0.00983509	0.00922226	0.00757966	0.00121576	Symptoms involving digestive system
701	0.00513385	0.00514759	0.00979524	0.00832118	0.00833721	0.00779186	0.00868012	0.00764132	0.00732034	0.00666701	0.0066781	0.00738904	0.00581989	0.00588818	0.00622882	0.00704396	0.00607923	0.00644976	0.00771422	0.00772192	0.0078843	0.00942755	0.00834276	0.00728276	0.00125475	Other hypertrophic and atrophic conditions of skin
172	0.00154015	0.00332313	0.00376314	0.00488977	0.00490922	0.00669132	0.00602209	0.00624815	0.00631641	0.00671869	0.00606543	0.00629804	0.00587094	0.00682368	0.00722543	0.00776907	0.00868933	0.009087	0.00902513	0.00960022	0.0105721	0.012552	0.0129665	0.00708552	0.00274023	Skin cancer
782.6	0.00909424	0.00794944	0.00724958	0.00789225	0.00766008	0.00695545	0.00685273	0.00527716	0.007404	0.00485813	0.00655557	0.00629804	0.00484991	0.0046225	0.00588001	0.00832154	0.00683913	0.00759639	0.00819321	0.00723495	0.00824267	0.0083408	0.00879507	0.00708534	0.0012889	Pallor and flushing
185	0.000440044	0.00130319	0.002601	0.00338852	0.00435905	0.00440218	0.00573137	0.00717693	0.0068602	0.00677038	0.00692317	0.00659559	0.00755565	0.00974026	0.00986645	0.00925382	0.00862325	0.00874301	0.00940328	0.00966979	0.00906182	0.011438	0.0111823	0.00700388	0.00304971	Cancer of prostate
459	0.00806747	0.00703721	0.0065855	0.00656258	0.00812561	0.00647121	0.00631282	0.00726137	0.00694386	0.00646028	0.00747457	0.00714109	0.00617725	0.00654854	0.00702611	0.00680225	0.00693825	0.00687975	0.00736128	0.00702625	0.00747472	0.00684652	0.00675964	0.00696888	0.000499325	Other disorders of circulatory system
647	0.00322699	0.00534306	0.00581074	0.00617655	0.0085065	0.00845219	0.00772489	0.0085701	0.0089099	0.00852757	0.00735204	0.00733945	0.00633041	0.00825446	0.00752442	0.00662961	0.00611227	0.00667909	0.00647894	0.00633058	0.00650198	0.0065205	0.00670939	0.00695703	0.00130083	Infectious and parasitic complications affecting pregnancy
349	0.0027136	0.00456115	0.00542335	0.00488977	0.00672902	0.00713154	0.00814021	0.00890784	0.00849159	0.00739056	0.00741331	0.00748822	0.00714723	0.00803434	0.00722543	0.00842512	0.00687217	0.00699441	0.00733607	0.00684074	0.00719314	0.00649333	0.00675964	0.00689573	0.00139001	Other and unspecified disorders of the nervous system
428	0.00748075	0.00534306	0.00514665	0.00493266	0.00448601	0.00563479	0.00622975	0.00755689	0.00757132	0.00723552	0.00882245	0.0070419	0.00740249	0.00731895	0.00752442	0.00783813	0.00792943	0.00742439	0.0076638	0.00790743	0.00660438	0.00622164	0.00655861	0.00686415	0.00111924	Congestive heart failure; nonhypertensive
704	0.00520719	0.00553854	0.00774765	0.00686283	0.00821025	0.00783589	0.00938616	0.0075991	0.00769681	0.00604682	0.00680064	0.00684354	0.00617725	0.0046225	0.00647797	0.00611167	0.00548452	0.00693708	0.0068823	0.00730452	0.0063228	0.00777026	0.00761402	0.00684697	0.00109318	Diseases of hair and hair follicles
260	0.00564723	0.00677657	0.00625346	0.00802093	0.00939523	0.00735165	0.00793255	0.00772576	0.00627458	0.00620187	0.00680064	0.00634763	0.00561568	0.00506273	0.00588001	0.00680225	0.00640962	0.00667909	0.00668062	0.00702625	0.0078843	0.00725405	0.00598065	0.00678275	0.000969593	Protein-calorie malnutrition
335	0.00117345	0.00228058	0.00326508	0.00424638	0.0038512	0.00629512	0.00751724	0.00886562	0.00798963	0.00739056	0.00888372	0.00743863	0.00704513	0.00649351	0.00697628	0.00742378	0.00713649	0.00759639	0.00801674	0.00746684	0.0078587	0.00744424	0.00952381	0.00661648	0.00216136	Multiple sclerosis
332	0.00249358	0.00280185	0.00392916	0.00544737	0.00503618	0.00660328	0.00888778	0.00835902	0.00761315	0.00826916	0.00618797	0.00699231	0.00566673	0.00616333	0.00677696	0.00659508	0.00584795	0.00653576	0.00751254	0.0067016	0.00747472	0.00850382	0.00851866	0.00647469	0.00171724	Parkinson's disease
716	0.00359369	0.00462631	0.00641948	0.00557605	0.00622117	0.00691143	0.00743417	0.00933001	0.00878441	0.00868262	0.00802598	0.00748822	0.00663672	0.00577812	0.00617899	0.0061462	0.0053854	0.00561846	0.00564701	0.00558854	0.00565724	0.00559676	0.00525192	0.006373	0.0013865	Other arthropathies
743	0.00344701	0.00508243	0.00647482	0.00639101	0.00842185	0.00796795	0.00826481	0.0100477	0.00874258	0.00847589	0.00882245	0.00724027	0.0062283	0.0066586	0.00687662	0.00538655	0.00482374	0.00475849	0.00431089	0.00394212	0.00401894	0.00407531	0.00321648	0.00624673	0.00199734	Osteoporosis, osteopenia and pathological fracture
840	0.00638064	0.00651593	0.00752629	0.00707729	0.00897203	0.00699947	0.00685273	0.00633259	0.00560529	0.00547832	0.00673937	0.00555418	0.00745354	0.00737398	0.00627865	0.00618073	0.00574884	0.00524581	0.00592432	0.0060755	0.0046845	0.00448284	0.00417138	0.00624584	0.0010972	Sprains and strains
331	0.00242024	0.00247605	0.00293304	0.00493266	0.0040628	0.00471034	0.00610516	0.00692363	0.00677654	0.00723552	0.00582037	0.00595091	0.00719828	0.00660357	0.00722543	0.00749284	0.00700433	0.00728107	0.00758817	0.00725814	0.00814028	0.00809629	0.00924739	0.00623839	0.00184294	Other cerebral degenerations
750	0.00799413	0.00690689	0.00719424	0.00776358	0.00727919	0.00647121	0.00581444	0.00481277	0.00531247	0.00459972	0.00600417	0.00629804	0.00546253	0.005558	0.00463424	0.00549014	0.00683913	0.00647843	0.00597474	0.00570448	0.00604121	0.00698237	0.00693554	0.0061979	0.000947048	Digestive congenital anomalies
295	0.00454712	0.00612498	0.00780299	0.00574762	0.00600956	0.00603099	0.00706039	0.00743024	0.0064419	0.00708047	0.00643304	0.00664518	0.00581989	0.00649351	0.00662747	0.00576638	0.00541844	0.00599111	0.00605037	0.00582042	0.00524766	0.00516206	0.00517653	0.00612732	0.00077604	Schizophrenia and other psychotic disorders
751	0.00689402	0.00658109	0.00520199	0.00746333	0.00596724	0.00581088	0.00548218	0.0061215	0.00598176	0.00501318	0.00655557	0.00639722	0.00633041	0.00599824	0.00592984	0.00631884	0.00548452	0.00561846	0.00617642	0.00572767	0.00499168	0.00470019	0.00447292	0.00587909	0.000710624	Genitourinary congenital anomalies
752	0.00506051	0.00443083	0.00581074	0.00669126	0.00600956	0.0066473	0.00539912	0.0051505	0.00602359	0.00656365	0.00673937	0.00664518	0.0060241	0.00577812	0.0042356	0.00476503	0.00535236	0.00521714	0.00516802	0.00519432	0.00588762	0.00575977	0.00540269	0.00565028	0.000717233	Nervous system congenital anomalies
379	0.00638064	0.00690689	0.00459325	0.00673415	0.00529011	0.00616306	0.00676967	0.00633259	0.00543797	0.00506486	0.00490136	0.00411604	0.00382887	0.00429232	0.00458441	0.00517938	0.00531932	0.0055038	0.0048403	0.00563491	0.00568284	0.00785177	0.00711145	0.00558782	0.00104486	Other disorders of eye
656	0.00344701	0.00547338	0.00464859	0.00540448	0.00660206	0.00682338	0.00635435	0.00730358	0.0068602	0.00594346	0.0061267	0.00644681	0.00566673	0.00566806	0.0042356	0.00500673	0.00485677	0.00424251	0.00478988	0.00445228	0.00506848	0.00453718	0.00439754	0.00540677	0.00101931	Other perinatal conditions of fetus or newborn
530	0.00344701	0.00495211	0.00431655	0.0046753	0.00503618	0.00545871	0.00502533	0.00565711	0.004936	0.00501318	0.00655557	0.00669477	0.00648356	0.0066586	0.00508272	0.00593902	0.00561668	0.00513115	0.0053697	0.00563491	0.00588762	0.00554242	0.00517653	0.00540395	0.00077063	Diseases of esophagus
722	0.00220022	0.0020851	0.00221361	0.00386034	0.00313174	0.0042261	0.00535759	0.00629037	0.00623274	0.00661533	0.00428869	0.00505827	0.00633041	0.00577812	0.00637831	0.00669866	0.00611227	0.0062491	0.00650415	0.0060755	0.00719314	0.00722689	0.00776479	0.00538572	0.00169608	Intervertebral disc disorders
707	0.00410708	0.00403988	0.0057554	0.00510423	0.00609421	0.00651523	0.00676967	0.00569933	0.00577261	0.00449636	0.00490136	0.0049095	0.00469675	0.00368699	0.00438509	0.00483409	0.00396471	0.00484449	0.00572264	0.00591318	0.00522207	0.00635749	0.00582988	0.00520097	0.000868873	Chronic ulcer of skin
202	0.00205354	0.00182446	0.00282236	0.00304538	0.00313174	0.00418207	0.00415317	0.00468611	0.00489417	0.00423795	0.00416616	0.00456236	0.00367572	0.00429232	0.00553119	0.00586996	0.00508805	0.00613444	0.00645373	0.0075596	0.00847306	0.0101611	0.0103028	0.00510006	0.0022726	Cancer of other lymphoid, histiocytic tissue
367	0.00506051	0.00430051	0.00509131	0.00557605	0.00495154	0.0058549	0.00606363	0.00401064	0.00522881	0.00594346	0.00453376	0.00500868	0.00403308	0.00599824	0.00438509	0.00459238	0.00492285	0.00498782	0.00466383	0.00498562	0.00455651	0.00510772	0.00593039	0.00503423	0.000620789	Disorders of refraction and accommodation; blindness and low vision
465	0.00594059	0.00449599	0.00431655	0.0052758	0.00600956	0.0062511	0.00568984	0.00485498	0.0058981	0.00527159	0.0057591	0.00466154	0.00536042	0.00473256	0.00438509	0.00417803	0.0044603	0.0045005	0.00446215	0.00542621	0.00401894	0.0047817	0.00477447	0.00502196	0.000662338	Acute upper respiratory infections of multiple or unspecified sites
341	0.00190686	0.00195478	0.00221361	0.00368877	0.0030471	0.00391794	0.00506687	0.00569933	0.00564712	0.00625355	0.00416616	0.00466154	0.00587094	0.00517279	0.00583018	0.00624978	0.00535236	0.00584779	0.00625205	0.00568129	0.00673237	0.00681936	0.00746325	0.00502156	0.00157948	Other demyelinating diseases of central nervous system
496	0.00132013	0.00188962	0.00215827	0.00253067	0.00296246	0.00316957	0.00411164	0.00455946	0.00464319	0.0046514	0.00710697	0.00575254	0.00525832	0.00715386	0.00607933	0.00524844	0.00644266	0.00610578	0.00761338	0.00588999	0.00662998	0.00671068	0.00728735	0.00501199	0.00189256	Chronic airway obstruction
994	0.00286029	0.00436567	0.00653016	0.00506134	0.00639045	0.00642719	0.00768336	0.00772576	0.00660922	0.00558168	0.00661684	0.00466154	0.00413518	0.0050077	0.00458441	0.00445427	0.00389864	0.0036692	0.00368064	0.0037798	0.00353257	0.00369495	0.00427189	0.00500969	0.00140453	Sepsis and SIRS
452	0.00440044	0.00462631	0.00481461	0.00531869	0.00495154	0.00510653	0.00593903	0.00667033	0.00748766	0.00671869	0.00796471	0.00614927	0.00479886	0.00533788	0.00463424	0.00366009	0.00373344	0.00421385	0.00436131	0.0033624	0.00350698	0.00323308	0.00371906	0.00498735	0.00131352	Other venous embolism and thrombosis
809	0.0043271	0.00390956	0.00486995	0.00368877	0.00499386	0.00409403	0.00427776	0.00422172	0.00409939	0.00439299	0.00453376	0.00495909	0.00505411	0.00346687	0.00597967	0.0055592	0.00465854	0.00601978	0.00544533	0.00651609	0.00604121	0.0069552	0.0062822	0.00497157	0.000966166	Fracture of unspecified bones
184	0.000513385	0.00130319	0.00193691	0.00248778	0.00186212	0.00312555	0.003281	0.00396842	0.00409939	0.00449636	0.00434996	0.00441359	0.00546253	0.00544794	0.00622882	0.00597355	0.00561668	0.00679375	0.00763859	0.00718857	0.00849866	0.00902002	0.0101269	0.00494929	0.00253655	Cancer of other female genital organs
947	0.00352035	0.00319281	0.00475927	0.00523291	0.00537475	0.0058549	0.00676967	0.00616372	0.00527064	0.00454804	0.00514643	0.00505827	0.00433939	0.00374202	0.00448475	0.0044888	0.0038656	0.00464383	0.00542012	0.00514795	0.0046333	0.00570544	0.00565398	0.00491378	0.000860068	Urticaria
580	0.00256692	0.00306249	0.0037078	0.00463241	0.00308942	0.00405001	0.00481768	0.00633259	0.00585627	0.00439299	0.00490136	0.00525663	0.00490096	0.00506273	0.00458441	0.00590449	0.0044603	0.00490182	0.00594953	0.00556535	0.00504288	0.00594996	0.00562885	0.00480947	0.00100021	Nephritis; nephrosis; renal sclerosis
362	0.00110011	0.00091223	0.00154953	0.00218753	0.00313174	0.00488642	0.00564831	0.00696585	0.00556346	0.00403122	0.00624923	0.00540541	0.00439044	0.0050077	0.00463424	0.00528297	0.00584795	0.00576179	0.00582348	0.00626101	0.00639959	0.00660201	0.0064581	0.00478697	0.00181239	Other retinal disorders
070	0.00249358	0.00241089	0.00470393	0.00519001	0.00431673	0.00603099	0.0058975	0.00523494	0.00497783	0.00480645	0.00441122	0.00500868	0.00561568	0.00643848	0.00597967	0.00559373	0.0046255	0.0054178	0.00426047	0.00459141	0.00399334	0.00412965	0.0036688	0.0047738	0.00102336	Viral hepatitis
415	0.00264026	0.0041702	0.00309906	0.00433216	0.00461298	0.00510653	0.00465155	0.0051505	0.00489417	0.00506486	0.0053915	0.00525663	0.00469675	0.0050077	0.00418577	0.00403992	0.00429511	0.00447184	0.00478988	0.00456822	0.00537566	0.00491754	0.0049755	0.0045954	0.000671595	Pulmonary heart disease
090	0.00278695	0.00254121	0.00254566	0.00394613	0.00338567	0.00409403	0.00473461	0.00523494	0.0039739	0.0046514	0.00428869	0.00431441	0.00342046	0.00385208	0.00483357	0.0044888	0.00498893	0.00515981	0.00589911	0.00667842	0.00645079	0.0060858	0.00731248	0.00459425	0.00128591	Sexually transmitted infections (not HIV or hepatitis)
272	0.00388706	0.00338828	0.00354178	0.00308827	0.00389352	0.00356577	0.0043193	0.0051505	0.00531247	0.00620187	0.00545276	0.00674436	0.00607515	0.00583315	0.00617899	0.00479956	0.00498893	0.00389852	0.00494113	0.00364066	0.00378856	0.00301573	0.00309084	0.0045564	0.00114898	Disorders of lipoid metabolism
340	0.00300697	0.00390956	0.00542335	0.00519001	0.00541707	0.00611904	0.00552371	0.00679698	0.00518698	0.00506486	0.00496263	0.00466154	0.00459465	0.00418226	0.00478374	0.00376368	0.00389864	0.00424251	0.00378148	0.00405807	0.00299501	0.00355911	0.003317	0.00454082	0.000979507	Migraine
686	0.00308031	0.00299733	0.00459325	0.00454662	0.00499386	0.00528262	0.00568984	0.00506607	0.00464319	0.00397953	0.00477883	0.00461195	0.00423729	0.00324675	0.00408611	0.00424709	0.00366736	0.00404185	0.0051176	0.00531027	0.00445411	0.00554242	0.0053273	0.00450181	0.000764193	Other local infections of skin and subcutaneous tissue
782.3	0.00476714	0.00495211	0.00464859	0.00514712	0.00478226	0.00444621	0.00448542	0.00443281	0.00481051	0.0040829	0.00526896	0.00347136	0.00377782	0.0029716	0.00418577	0.00469597	0.00399775	0.0045865	0.00446215	0.00468417	0.00532446	0.00415682	0.0046237	0.00446792	0.000556065	Edema
702	0.00330033	0.00358376	0.00453791	0.00488977	0.00503618	0.00506251	0.00568984	0.00510829	0.00468502	0.0040829	0.00416616	0.004364	0.00372677	0.00330178	0.00383695	0.0041435	0.00356824	0.00418518	0.00516802	0.00505519	0.00424933	0.00537941	0.00537756	0.00445646	0.000708541	Degenerative skin conditions and other dermatoses
747	0.00227356	0.00312765	0.00282236	0.00381745	0.00431673	0.00431414	0.00373785	0.00472833	0.00455952	0.00506486	0.00508516	0.00505827	0.00490096	0.00561303	0.00448475	0.00493767	0.00485677	0.00409918	0.00466383	0.00512476	0.00529886	0.00459152	0.00417138	0.0044195	0.00081744	Cardiac and circulatory congenital anomalies
1011	0.00344701	0.00403988	0.00459325	0.00428927	0.0046553	0.0038299	0.00502533	0.00582598	0.00527064	0.00501318	0.0052077	0.0049095	0.00408413	0.00445741	0.00393662	0.0039018	0.00373344	0.00343987	0.00405879	0.00364066	0.00345578	0.00342326	0.00329187	0.00424046	0.000709076	Complications of surgical and medical procedures
537	0.00498717	0.00501727	0.00547869	0.00458952	0.00473994	0.00545871	0.00423623	0.00481277	0.00389024	0.00439299	0.00410489	0.00431441	0.00326731	0.00335681	0.00298983	0.00310763	0.00376648	0.00321055	0.00398316	0.00396531	0.00409574	0.00383079	0.00447292	0.00417693	0.00071349	Other disorders of stomach and duodenum
291	0.00484048	0.00547338	0.00453791	0.0046753	0.00397816	0.0048424	0.00506687	0.00447503	0.00317912	0.00315262	0.00385982	0.00401686	0.00362467	0.00324675	0.00348814	0.00303857	0.00337001	0.00352587	0.00330249	0.00422039	0.00407014	0.00483604	0.00567911	0.0041087	0.000780773	Other specified nonpsychotic and/or transient mental disorders
334	0.00132013	0.00241089	0.00387382	0.00454662	0.00418977	0.00638317	0.00635435	0.00544603	0.00426671	0.00439299	0.00385982	0.00441359	0.00382887	0.0035219	0.00363763	0.00359104	0.00290746	0.00355454	0.00335291	0.00410444	0.00447971	0.00508056	0.00495037	0.00410728	0.00113221	Degenerative disease of the spinal cord
689	0.00315365	0.00293217	0.00415053	0.00437505	0.00469762	0.0048424	0.00539912	0.0046439	0.00430854	0.00372112	0.00416616	0.00426482	0.00372677	0.00280652	0.00363763	0.0039018	0.00313873	0.00369786	0.00466383	0.00456822	0.00391655	0.00486321	0.00472421	0.00410002	0.000678975	Disorder of skin and subcutaneous tissue NOS
443	0.00190686	0.00364892	0.00282236	0.00377456	0.00368192	0.00440218	0.00398704	0.00477055	0.00489417	0.00444467	0.00422742	0.00466154	0.00449255	0.00429232	0.00408611	0.00397086	0.00412991	0.00361187	0.00410921	0.00438271	0.00529886	0.004347	0.00419651	0.00409305	0.000693961	Peripheral vascular disease
333	0.00168684	0.00130319	0.0028777	0.00347431	0.0036396	0.00479838	0.00506687	0.00540381	0.0043922	0.00423795	0.00361475	0.00426482	0.00280784	0.00374202	0.00428543	0.00410897	0.00389864	0.00352587	0.00421005	0.00447547	0.00565724	0.0060858	0.00557859	0.0040494	0.00116938	Extrapyramidal disease and abnormal movement disorders
573	0.0023469	0.00338828	0.00249032	0.00330274	0.00397816	0.00413805	0.00353019	0.00413729	0.00355559	0.00413458	0.00367602	0.00485991	0.00398203	0.00495267	0.00368746	0.00424709	0.00379952	0.00343987	0.00443694	0.00466098	0.00527326	0.00445567	0.00464883	0.00396184	0.000721617	Other disorders of liver
599	0.00249358	0.00306249	0.00210293	0.00338852	0.00275086	0.00405001	0.00436083	0.00493942	0.00568895	0.00516823	0.00447249	0.00476072	0.0047478	0.00583315	0.00513255	0.00410897	0.00356824	0.00384119	0.00345375	0.00389574	0.00345578	0.00258103	0.00286468	0.00394443	0.001044	Other symptoms/disorders or the urinary system
365	0.00520719	0.00443083	0.00326508	0.00253067	0.00253925	0.00334566	0.00461002	0.00624815	0.00380658	0.00434131	0.00392109	0.00337218	0.00311415	0.00374202	0.00378712	0.00376368	0.00399775	0.00329655	0.00375627	0.00375661	0.00414693	0.00377646	0.00379445	0.00385	0.000799055	Glaucoma
706	0.00344701	0.00293217	0.00608744	0.00446084	0.00512083	0.00427012	0.00456849	0.00481277	0.00380658	0.00284252	0.00349222	0.00322341	0.00275679	0.00291657	0.00303967	0.0033148	0.00307265	0.00318188	0.00395795	0.0035711	0.00383975	0.00527074	0.00427189	0.00383731	0.000891849	Diseases of sebaceous glands
799	0.00462046	0.0041702	0.00415053	0.00360299	0.00440137	0.00400599	0.00494227	0.00346181	0.00418305	0.00346271	0.00410489	0.00337218	0.00290994	0.00319172	0.00318916	0.00362557	0.00313873	0.00323921	0.00302518	0.00380299	0.00371176	0.00339609	0.00336726	0.00369896	0.000538214	Debility unspecified
531	0.00454712	0.00390956	0.00481461	0.00377456	0.00448601	0.00537066	0.00506687	0.00569933	0.00405756	0.00372112	0.00361475	0.00342177	0.00301205	0.00319172	0.00269085	0.00283139	0.00274226	0.00249391	0.00262183	0.00299137	0.00276462	0.00336892	0.00263852	0.00364484	0.000955351	Peptic ulcer (excl. esophageal)
276	0.00366703	0.00443083	0.00453791	0.00450373	0.00372424	0.00277338	0.00357173	0.00278634	0.0039739	0.00341103	0.00416616	0.00247954	0.00301205	0.00396214	0.00284034	0.00338386	0.00320481	0.00378386	0.00347896	0.00368704	0.00340458	0.00372212	0.00339239	0.00356078	0.000559135	Disorders of fluid, electrolyte, and acid-base balance
292	0.00484048	0.00501727	0.00437189	0.00437505	0.00359727	0.0038299	0.00423623	0.00363068	0.00317912	0.00304925	0.00349222	0.00352095	0.00311415	0.00247634	0.00289017	0.00296951	0.00234579	0.00312455	0.00267225	0.00331602	0.0030974	0.00399381	0.00442267	0.00354622	0.000734207	Neurological disorders
455	0.00352035	0.0041702	0.00365246	0.00364588	0.00423209	0.00431414	0.0034056	0.00401064	0.00359742	0.00361776	0.00355349	0.00371932	0.00393098	0.0035219	0.00279051	0.00359104	0.00323785	0.0026659	0.00284872	0.00343196	0.00376296	0.00285272	0.00261339	0.00350814	0.000486203	Hemorrhoids
555	0.000733407	0.00110771	0.00204759	0.00253067	0.00279318	0.00272935	0.00423623	0.00481277	0.00522881	0.0037728	0.00434996	0.00322341	0.00342046	0.0035219	0.00373729	0.0039018	0.00330393	0.00418518	0.00446215	0.00394212	0.00358377	0.00412965	0.00467395	0.00349687	0.0011136	Inflammatory bowel disease and other gastroenteritis and colitis
263	0.00264026	0.00234574	0.00265634	0.00437505	0.0038512	0.00413805	0.00361326	0.00388399	0.0028863	0.00289421	0.00398236	0.00342177	0.00331836	0.00253137	0.00363763	0.00348745	0.00340305	0.0036692	0.00350417	0.00405807	0.00453091	0.00374929	0.00339239	0.00347697	0.000591078	Other nutritional deficiency
480	0.00161349	0.00247605	0.00320974	0.00244488	0.00313174	0.00224511	0.00257496	0.00375734	0.00384841	0.0046514	0.00398236	0.00426482	0.00321625	0.00451244	0.00333865	0.00334933	0.00356824	0.00295256	0.00368064	0.0039885	0.00381416	0.00429266	0.00376932	0.003421	0.000771297	Pneumonia
626	0.00425376	0.00228058	0.00320974	0.00313117	0.00253925	0.00294946	0.00394551	0.00455946	0.00401573	0.00428963	0.00465629	0.00396727	0.00326731	0.00374202	0.00303967	0.00328027	0.0027753	0.00341121	0.00297476	0.00282905	0.00335339	0.00268971	0.00268878	0.00338475	0.000671837	Disorders of menstruation and other abnormal bleeding from female genital tract
586	0.00154015	0.00195478	0.00237963	0.00180149	0.0018198	0.00224511	0.00269956	0.0027019	0.00351376	0.0023257	0.00318588	0.00362013	0.00331836	0.00374202	0.00433526	0.00459238	0.00356824	0.00444317	0.00524365	0.00493924	0.0047613	0.00470019	0.00419651	0.00337514	0.00114183	Other disorders of the kidney and ureters
277	0.000953429	0.00104255	0.00204759	0.00141546	0.00156587	0.00206903	0.00207658	0.00257525	0.00250983	0.00227402	0.00349222	0.00366972	0.00331836	0.00412723	0.00528204	0.00469597	0.00442726	0.00513115	0.00514281	0.00537983	0.00504288	0.004347	0.00434728	0.00334493	0.00148031	Other disorders of metabolism
327	0.000880088	0.00162898	0.00182623	0.00201596	0.00165051	0.00215707	0.00265803	0.00325073	0.00313729	0.00372112	0.00373729	0.00431441	0.00326731	0.00379705	0.00353797	0.00334933	0.00333697	0.00461516	0.00398316	0.00384936	0.0031742	0.00307007	0.00427189	0.00309696	0.000981803	Sleep disorders
360	0.00242024	0.00228058	0.00304372	0.00244488	0.00245461	0.0024212	0.00353019	0.00354625	0.00276081	0.00237738	0.00257321	0.00257873	0.00260363	0.00253137	0.00239187	0.00303857	0.00320481	0.00321055	0.00342854	0.00373342	0.00373736	0.00480887	0.00467395	0.00303455	0.000717522	Disorders of the globe
364	0.00454712	0.00456115	0.00265634	0.00454662	0.00321639	0.00365381	0.00319794	0.00329295	0.0028863	0.00294589	0.00238941	0.00228118	0.0015826	0.00247634	0.00264102	0.00245157	0.00274226	0.00286656	0.00224368	0.00266673	0.00253424	0.00331459	0.0031411	0.00299286	0.0007586	Corneal opacity and other disorders of cornea
454	0.00161349	0.00280185	0.00232429	0.00265935	0.00308942	0.00325762	0.0026165	0.00325073	0.00271898	0.0032043	0.00306335	0.003273	0.00336941	0.00341184	0.00259119	0.00310763	0.00340305	0.00246524	0.00320165	0.00352472	0.00360937	0.00326025	0.00283955	0.00298508	0.00046352	Varicose veins
655	0.00227356	0.00254121	0.00486995	0.0035172	0.00372424	0.00312555	0.00407011	0.00388399	0.00330461	0.0032043	0.00336969	0.00277709	0.00270574	0.00308166	0.00269085	0.00265875	0.0026101	0.00289523	0.00297476	0.00238846	0.00184308	0.00168446	0.00226159	0.00297636	0.000730334	Known or suspected fetal abnormality affecting management of mother
1000	0.00315365	0.00273669	0.00309906	0.00321695	0.00330103	0.00308153	0.00303181	0.00363068	0.00317912	0.0023257	0.00245068	0.00257873	0.00224627	0.00231125	0.00209288	0.00234799	0.00247795	0.00295256	0.00277309	0.0033624	0.00363497	0.0039123	0.0036688	0.00293766	0.000520196	Burns
313	0.000293363	0.000651593	0.000996126	0.00124389	0.00177748	0.00233316	0.00315641	0.00384177	0.00460136	0.00434131	0.00330842	0.00352095	0.00275679	0.00253137	0.00353797	0.00328027	0.00234579	0.00378386	0.00340333	0.00338559	0.00366057	0.00407531	0.00454831	0.00292935	0.00122879	Pervasive developmental disorders
447	0.00146681	0.00319281	0.00204759	0.00300249	0.00355495	0.00325762	0.00274109	0.00303964	0.0028863	0.00315262	0.00306335	0.00292586	0.002961	0.00330178	0.00254136	0.00300404	0.00307265	0.00246524	0.00289914	0.00301456	0.00386535	0.00290706	0.00286468	0.00292296	0.000478038	Other disorders of arteries and arterioles
615	0.00264026	0.00332313	0.0034311	0.00334563	0.00368192	0.00308153	0.00294875	0.00320851	0.00309546	0.00310094	0.00245068	0.00277709	0.00280784	0.00346687	0.00303967	0.00303857	0.0029405	0.00263724	0.00252099	0.00268992	0.00217586	0.00220067	0.00193492	0.00289296	0.000443915	Endometriosis
368	0.00315365	0.00234574	0.00226895	0.00261645	0.00275086	0.00272935	0.00315641	0.00240638	0.00305363	0.00310094	0.00238941	0.00252913	0.00255258	0.00313669	0.00224238	0.00276234	0.00270922	0.00312455	0.00277309	0.00343196	0.00327659	0.00317874	0.00457344	0.00288098	0.000508956	Visual disturbances
008	0.00176018	0.00241089	0.00282236	0.0029167	0.00224301	0.00356577	0.00307334	0.00333516	0.00292814	0.00253243	0.00300208	0.00277709	0.00301205	0.00308166	0.00204305	0.00231346	0.00317177	0.0028379	0.00297476	0.0033624	0.00330219	0.00336892	0.0031411	0.00286854	0.000459176	Intestinal infection
709	0.000586725	0.00247605	0.00199225	0.00205885	0.00156587	0.00286142	0.00240884	0.00396842	0.00292814	0.00284252	0.00269575	0.00317382	0.00239943	0.00341184	0.00214271	0.00324574	0.00204844	0.00286656	0.00337812	0.00368704	0.00386535	0.00410248	0.00490011	0.00285246	0.00094035	Diffuse diseases of connective tissue
250.4	0.00117345	0.00169414	0.00132817	0.00132967	0.00169284	0.00268533	0.00303181	0.00265969	0.00292814	0.00242907	0.00330842	0.00233077	0.00342046	0.00374202	0.00388678	0.00369462	0.0027753	0.00300989	0.00418484	0.00331602	0.00302061	0.00312441	0.00309084	0.0027764	0.000848797	Abnormal glucose
798	0.00205354	0.00182446	0.00188157	0.00274513	0.0020314	0.00206903	0.0026165	0.00299742	0.00267715	0.00248075	0.00287955	0.00292586	0.00255258	0.00286155	0.00298983	0.00279686	0.00280834	0.00260857	0.00284872	0.00331602	0.00366057	0.00383079	0.00389496	0.0027544	0.000566205	Malaise and fatigue
585	0.00344701	0.00215026	0.00204759	0.00218753	0.00236997	0.00321359	0.00236731	0.00320851	0.00255166	0.00346271	0.00300208	0.00233077	0.00204207	0.00187101	0.00209288	0.00255516	0.00280834	0.00286656	0.00315123	0.00310732	0.00299501	0.00315157	0.0034929	0.00271622	0.000520229	Renal failure
316	0.00139347	0.00234574	0.00276702	0.0029167	0.00207372	0.00264131	0.00332254	0.00354625	0.00372291	0.00351439	0.00269575	0.00307463	0.00209312	0.00286155	0.00254136	0.00241704	0.00244491	0.00278056	0.00226889	0.00275948	0.00266223	0.00220067	0.00301545	0.00269825	0.000536998	Substance addiction and disorders
269	0.00124679	0.00136835	0.00193691	0.00158703	0.00177748	0.00206903	0.00240884	0.00232195	0.00280264	0.00191224	0.00275702	0.00252913	0.00250153	0.00280652	0.00294	0.00372915	0.0029405	0.00323921	0.00421005	0.00401169	0.00358377	0.00372212	0.00344264	0.0026889	0.000845788	Proteinuria
433	0.0019802	0.00117287	0.00182623	0.00257356	0.00253925	0.00299348	0.00319794	0.00384177	0.00322095	0.00351439	0.00361475	0.00371932	0.00270574	0.00269646	0.00269085	0.00196816	0.00237883	0.00249391	0.00244536	0.00204063	0.00197107	0.00282555	0.0027893	0.00266089	0.000667578	Cerebrovascular disease
509	0.00168684	0.00260637	0.00265634	0.00265935	0.00334335	0.00352175	0.0041947	0.00434838	0.00409939	0.00284252	0.00330842	0.00337218	0.00255258	0.00225622	0.00144509	0.00210628	0.00191628	0.00180593	0.00216805	0.00183193	0.00209907	0.00176597	0.0021862	0.00264231	0.000850052	Respiratory failure, insufficiency, arrest
191	0.000513385	0.00091223	0.000774765	0.00132967	0.00122731	0.00171685	0.00245037	0.00265969	0.00334644	0.00284252	0.00208308	0.00252913	0.00214417	0.0025864	0.00254136	0.00286592	0.00267618	0.00306722	0.00337812	0.00424358	0.00401894	0.00516206	0.00567911	0.00264124	0.0013066	Manlignant and unknown neoplasms of brain and nervous system
610.8	0.0043271	0.00449599	0.00221361	0.00416059	0.00287782	0.00330164	0.00278262	0.00253303	0.00238434	0.00268748	0.00220561	0.00208282	0.0014805	0.00176095	0.00239187	0.00214081	0.00241187	0.00229325	0.00189074	0.00220295	0.00194548	0.00301573	0.00246262	0.00261084	0.000793896	Other specified benign mammary dysplasias
564	0.00190686	0.00188962	0.00160487	0.00180149	0.00194676	0.00233316	0.0026165	0.00232195	0.00292814	0.00299757	0.00343095	0.00302504	0.00301205	0.00308166	0.00343831	0.00293498	0.00287442	0.0026659	0.00302518	0.00262035	0.00235505	0.00244519	0.00276417	0.00260957	0.00051838	Functional digestive disorders
451	0.00139347	0.00273669	0.00166021	0.0023591	0.00275086	0.00277338	0.00211812	0.00291299	0.00259349	0.00284252	0.00318588	0.00332259	0.0030631	0.00335681	0.00224238	0.00279686	0.00254402	0.00194926	0.00239494	0.00266673	0.0030974	0.00249952	0.00213595	0.00258245	0.000505228	Phlebitis and thrombophlebitis
153	0.000880088	0.00149866	0.00132817	0.00171571	0.00215836	0.00193696	0.00224271	0.00236417	0.00255166	0.00217065	0.00238941	0.00257873	0.00265469	0.00198107	0.00298983	0.00269328	0.00303961	0.00318188	0.00330249	0.00320007	0.00381416	0.00372212	0.00444779	0.00255836	0.000843692	Colorectal cancer
759	0.0019802	0.00267153	0.00182623	0.00283092	0.00266622	0.00259729	0.0034056	0.00236417	0.0028863	0.0023257	0.00257321	0.002182	0.00275679	0.00242131	0.00219255	0.00241704	0.00297354	0.00326788	0.00214284	0.00250441	0.00212466	0.00282555	0.00261339	0.00254562	0.000390319	Other and unspecified congenital anomalies
572	0.00117345	0.00156382	0.00160487	0.00197306	0.00249693	0.00255327	0.00282415	0.00257525	0.00184054	0.00253243	0.00245068	0.00213241	0.00285889	0.00308166	0.00353797	0.00328027	0.00264314	0.00343987	0.00234452	0.002945	0.00296941	0.00285272	0.00248775	0.00252879	0.000603302	Ascites (non malignant)
151	0.000293363	0.000847071	0.000940786	0.000900746	0.00152355	0.0010125	0.00178586	0.00164647	0.00200786	0.00201561	0.00165421	0.00188445	0.00178681	0.00220119	0.00269085	0.00245157	0.00280834	0.00341121	0.00413442	0.00417401	0.00578523	0.00570544	0.00600578	0.00250728	0.00163705	Cancer of stomach
448	0.00117345	0.00247605	0.00166021	0.0023162	0.00279318	0.00294946	0.00215965	0.00291299	0.00255166	0.00304925	0.00287955	0.00292586	0.00275679	0.00335681	0.00224238	0.00276234	0.00264314	0.0018346	0.00226889	0.00257397	0.00302061	0.00236368	0.00198517	0.00250678	0.000509655	Disease of capillaries
450	0.00117345	0.00247605	0.00166021	0.00244488	0.0028355	0.00268533	0.00211812	0.00282856	0.00234251	0.00284252	0.00294082	0.00287627	0.00265469	0.0029716	0.00219255	0.00279686	0.0026101	0.0019206	0.00239494	0.00268992	0.003123	0.00239085	0.0021862	0.00248502	0.000460464	Noninfectious disorders of lymphatic channels
790.6	0.00110011	0.00162898	0.00127283	0.00124389	0.00131195	0.00255327	0.00278262	0.0024486	0.00284447	0.00222234	0.00294082	0.00223159	0.00331836	0.00346687	0.00338848	0.00334933	0.00231275	0.00257991	0.0035798	0.00271311	0.00243184	0.00255386	0.00273904	0.0024789	0.00074418	Other abnormal blood chemistry
372	0.00132013	0.00247605	0.00160487	0.00240199	0.00266622	0.00259729	0.00211812	0.00287077	0.00234251	0.00268748	0.00269575	0.0027275	0.00270574	0.00302663	0.00214271	0.00272781	0.00247795	0.0018346	0.00244536	0.00278267	0.0030974	0.00258103	0.00223646	0.00245944	0.000431402	Disorders of conjunctiva
1009	0.000806747	0.00097739	0.00138351	0.00154414	0.00173516	0.00290544	0.00344713	0.00422172	0.00359742	0.00356608	0.00287955	0.00277709	0.00214417	0.0025864	0.00189356	0.00172646	0.00214755	0.00212126	0.00224368	0.00243484	0.00271343	0.00301573	0.00354316	0.00245268	0.000886878	Injury, NOS
476	0.000660066	0.00104255	0.00199225	0.00150124	0.00194676	0.00259729	0.00299028	0.0036729	0.00292814	0.00284252	0.00459503	0.00282668	0.00270574	0.00236628	0.00303967	0.00207175	0.00241187	0.00243658	0.00252099	0.00204063	0.00220146	0.0026082	0.00236211	0.00245048	0.000806633	Allergic rhinitis
350	0.00176018	0.00325797	0.002601	0.00214463	0.00211604	0.00290544	0.00253343	0.00257525	0.00196603	0.00237738	0.00208308	0.002182	0.00188891	0.00225622	0.00184373	0.00258969	0.00214755	0.00292389	0.00284872	0.00301456	0.00291821	0.00282555	0.00248775	0.00244553	0.000422476	Abnormal movement
444	0.00124679	0.00247605	0.00160487	0.00227331	0.00270854	0.00255327	0.00203505	0.00265969	0.00238434	0.00304925	0.00275702	0.0027275	0.00275679	0.0029716	0.00219255	0.00272781	0.00247795	0.0017486	0.00226889	0.00245803	0.00296941	0.00228217	0.00206056	0.00240826	0.000450605	Arterial embolism and thrombosis
519	0.000806747	0.000716752	0.00160487	0.00137257	0.00169284	0.00233316	0.00269956	0.00211086	0.00255166	0.00273916	0.00269575	0.00242995	0.00301205	0.00324675	0.00269085	0.00293498	0.00280834	0.00257991	0.00272267	0.00289862	0.00294381	0.0026082	0.00299033	0.00239958	0.000696279	Other diseases of respiratory system, not elsewhere classified
1002	0.00146681	0.00117287	0.00138351	0.00150124	0.00241229	0.00132066	0.00145361	0.00274412	0.00221702	0.00242907	0.00214435	0.00252913	0.00239943	0.00253137	0.00254136	0.00286592	0.00284138	0.0027519	0.0033277	0.00303775	0.00353257	0.00285272	0.00316623	0.00237491	0.000688012	Symptoms concerning nutrition, metabolism, and development
856	0.00117345	0.00247605	0.00160487	0.00227331	0.00262389	0.00255327	0.00199352	0.00265969	0.00225885	0.00268748	0.00263448	0.0027275	0.00265469	0.00291657	0.00209288	0.00265875	0.00244491	0.0017486	0.00221847	0.00245803	0.00294381	0.00222784	0.00196005	0.00234743	0.00043383	Vascular complications of surgery and medical procedures
499	0.00110011	0.00136835	0.00166021	0.00184439	0.00245461	0.00224511	0.00224271	0.00227973	0.00276081	0.00186056	0.00202181	0.00188445	0.00245048	0.00319172	0.00209288	0.00203722	0.00227971	0.00272323	0.00277309	0.00278267	0.00332779	0.00290706	0.00334213	0.00233178	0.000590243	Cystic fibrosis
687.1	0.00212688	0.00182446	0.00210293	0.00201596	0.00194676	0.00233316	0.00236731	0.00189978	0.0028863	0.00201561	0.00232815	0.00223159	0.00245048	0.00286155	0.00289017	0.00276234	0.00244491	0.00235058	0.00242015	0.00222614	0.00240625	0.00271687	0.00190979	0.00232687	0.000327562	Rash and other nonspecific skin eruption
251	0.000733407	0.000847071	0.00166021	0.0017586	0.00186212	0.00268533	0.00253343	0.00354625	0.0028863	0.00258411	0.00330842	0.00297545	0.00234838	0.00291657	0.00274068	0.00262422	0.00241187	0.00169127	0.0025462	0.0018783	0.00222706	0.00203766	0.00233698	0.00231043	0.000690503	Other disorders of pancreatic internal secretion
911	0.00168684	0.00169414	0.00237963	0.00201596	0.00338567	0.00299348	0.0024919	0.00308186	0.00217519	0.00155047	0.00214435	0.00257873	0.0014805	0.00198107	0.00149492	0.00214081	0.00204844	0.00163394	0.00219326	0.00271311	0.00261103	0.00369495	0.00286468	0.00230587	0.000614726	Blister
189	0.000440044	0.000781912	0.000664084	0.000857854	0.00131195	0.00149674	0.00132901	0.00185756	0.0015059	0.00165383	0.00183801	0.00153732	0.00209312	0.00225622	0.00239187	0.00255516	0.00317177	0.00332521	0.00322686	0.00384936	0.00453091	0.00510772	0.00522679	0.00230475	0.00137738	Cancer of urinary organs (incl. kidney and bladder)
731	0.00117345	0.00156382	0.00243498	0.0017586	0.00236997	0.00224511	0.00274109	0.00333516	0.00292814	0.00258411	0.00263448	0.00277709	0.00229732	0.00247634	0.00249153	0.00276234	0.00142069	0.00209259	0.002042	0.00224933	0.00230385	0.00209199	0.00198517	0.00229388	0.000500891	Osteitis deformans and osteopathies associated with other disorders classified elsewhere
371	0.00117345	0.00110771	0.00143885	0.00201596	0.00122731	0.00167283	0.00257496	0.00363068	0.00217519	0.0023257	0.00226688	0.002182	0.0015826	0.00242131	0.00134543	0.00227893	0.00224667	0.00237925	0.00257141	0.00320007	0.00360937	0.0030429	0.00336726	0.00225377	0.000757529	Inflammation of the eye
290.3	0.00154015	0.00117287	0.00132817	0.00137257	0.00126963	0.00118859	0.00174433	0.00223751	0.00204969	0.00191224	0.00226688	0.00223159	0.00209312	0.00247634	0.00313933	0.00283139	0.00257706	0.00280923	0.00292435	0.00326964	0.00340458	0.00290706	0.00288981	0.00224505	0.000709501	Other persistent mental disorders due to conditions classified elsewhere
133	0.00110011	0.0014335	0.0028777	0.00270224	0.00232765	0.00246522	0.00257496	0.00308186	0.00259349	0.00253243	0.00232815	0.00262832	0.00250153	0.00198107	0.00214271	0.00200269	0.00181716	0.00171994	0.00242015	0.00213338	0.00174069	0.00249952	0.00173389	0.0022321	0.000480727	Arthropod-borne diseases
442	0.000586725	0.00097739	0.00132817	0.00193017	0.00156587	0.00299348	0.00290722	0.00287077	0.00305363	0.00310094	0.00318588	0.00188445	0.00229732	0.00132071	0.00159458	0.00176099	0.00224667	0.00226458	0.00221847	0.00252759	0.00281582	0.00268971	0.00304058	0.00222442	0.000747476	Other aneurysm
504	0.000733407	0.000390956	0.00105147	0.00124389	0.00118498	0.0014087	0.00191046	0.00206865	0.00184054	0.00227402	0.00275702	0.00198364	0.0016847	0.00220119	0.00294	0.00265875	0.0029405	0.00269457	0.00330249	0.00289862	0.00327659	0.00320591	0.00402061	0.00220311	0.000927152	Other alveolar and parietoalveolar pneumonopathy
180	7.33407e-05	0.000456115	0.000940786	0.000857854	0.00131195	0.0014087	0.00120442	0.00206865	0.0015059	0.00134374	0.00128661	0.00168609	0.00209312	0.00280652	0.00269085	0.00207175	0.00247795	0.00280923	0.00297476	0.00345515	0.00432612	0.00497188	0.00537756	0.00218257	0.00136917	Cervical cancer and dysplasia
789	0.00183352	0.00149866	0.00354178	0.00227331	0.00266622	0.00233316	0.00307334	0.00261747	0.00259349	0.00139542	0.00208308	0.00203323	0.00229732	0.00181598	0.00189356	0.00196816	0.00198236	0.0017486	0.00181511	0.00153047	0.00194548	0.00222784	0.00221133	0.00214691	0.000504556	Nausea and vomiting
132	0.0023469	0.00247605	0.00249032	0.00223042	0.00220069	0.00316957	0.00294875	0.00312408	0.00317912	0.00196393	0.00245068	0.00228118	0.00178681	0.00170592	0.00194339	0.00145023	0.00155285	0.00177727	0.00173948	0.00224933	0.0016127	0.00143994	0.00108054	0.00213914	0.000586473	Infestation (lice, mites)
512	0.00124679	0.00104255	0.00182623	0.00188728	0.0018198	0.00167283	0.00265803	0.00236417	0.00175688	0.0023257	0.00300208	0.00267791	0.00137839	0.00214616	0.00209288	0.00189911	0.00211451	0.00240791	0.00244536	0.00257397	0.00258543	0.00271687	0.00253801	0.00213821	0.00050908	Other symptoms of respiratory system
369	0.00117345	0.00097739	0.00154953	0.00214463	0.00152355	0.00189294	0.00269956	0.00325073	0.00292814	0.00258411	0.00300208	0.00252913	0.00193996	0.00209113	0.00194339	0.00203722	0.0020154	0.00240791	0.00209242	0.00213338	0.00212466	0.00176597	0.00233698	0.00213668	0.000551665	Infection of the eye
286	0.00146681	0.00162898	0.00182623	0.00180149	0.00186212	0.00224511	0.00257496	0.00223751	0.00200786	0.0026358	0.00300208	0.00233077	0.00214417	0.00231125	0.00234204	0.00169193	0.00241187	0.00180593	0.00184032	0.00194787	0.00209907	0.00266254	0.00211082	0.00212989	0.000376199	Coagulation defects
446	0.000366703	0.000781912	0.000885445	0.001201	0.00177748	0.00193696	0.00228424	0.00261747	0.00204969	0.00227402	0.00189928	0.00247954	0.00188891	0.0014858	0.00209288	0.00196816	0.00175108	0.00272323	0.00287393	0.00292181	0.00279022	0.00353194	0.00427189	0.00212407	0.000882375	Polyarteritis nodosa and allied conditions
710	0.000953429	0.00149866	0.00199225	0.00158703	0.00198908	0.0018049	0.00240884	0.00291299	0.00213336	0.00201561	0.00232815	0.00238036	0.00219522	0.00242131	0.00224238	0.00245157	0.00148677	0.00203526	0.00224368	0.00236527	0.00240625	0.00230934	0.00193492	0.00209116	0.000417574	Osteomyelitis, periostitis, and other infections involving bone
327.3	0.000806747	0.00156382	0.000830105	0.00064339	0.00118498	0.00136468	0.00107982	0.00168869	0.00133858	0.00191224	0.00220561	0.00277709	0.00275679	0.00220119	0.00239187	0.00286592	0.00244491	0.00272323	0.00320165	0.00299137	0.00268783	0.00279838	0.00319136	0.00207175	0.000825773	Sleep apnea
938	0.00124679	0.00234574	0.00276702	0.00278802	0.00215836	0.00268533	0.00191046	0.00299742	0.002468	0.00242907	0.00189928	0.00223159	0.00173576	0.00159586	0.00154475	0.00107041	0.00128853	0.0018346	0.00206721	0.00213338	0.00171509	0.00244519	0.00178414	0.00204965	0.000521813	Dermatitis due to solar radiation
359	0.000880088	0.00123803	0.00160487	0.00150124	0.00131195	0.0014087	0.00195199	0.00249082	0.00230068	0.00129206	0.00196054	0.00119018	0.00280784	0.00209113	0.00209288	0.00234799	0.00198236	0.00214992	0.00221847	0.00262035	0.00286702	0.00331459	0.00319136	0.00203544	0.000663023	Muscular dystrophies and other myopathies
605	0.00124679	0.00104255	0.00116215	0.000900746	0.0020314	0.00272935	0.00311488	0.00312408	0.00263532	0.00346271	0.00269575	0.003273	0.00183786	0.00247634	0.00119593	0.00203722	0.00158589	0.00114662	0.0015378	0.00143771	0.0014847	0.00133127	0.00150773	0.00195643	0.000806891	Erectile dysfunction [ED]
251.1	0.00132013	0.00169414	0.00193691	0.00171571	0.00126963	0.0018049	0.00191046	0.00198421	0.00209153	0.00201561	0.00208308	0.00198364	0.00219522	0.00187101	0.00199322	0.00276234	0.00171804	0.00235058	0.00269746	0.00178555	0.00199667	0.00179314	0.00196005	0.00195362	0.000343898	Hypoglycemia
271	0.000660066	0.000651593	0.00105147	0.0011581	0.00126963	0.00136468	0.0015782	0.00185756	0.00213336	0.00186056	0.00312462	0.00247954	0.00204207	0.00291657	0.00229221	0.00231346	0.00178412	0.00226458	0.00239494	0.00213338	0.00250864	0.00249952	0.00246262	0.00194789	0.000669636	Disorders of carbohydrate transport and metabolism
287	0.000660066	0.00149866	0.00221361	0.00201596	0.00215836	0.0018049	0.00182739	0.00236417	0.00196603	0.00129206	0.00196054	0.00208282	0.0014805	0.0020361	0.00174407	0.00238251	0.00218059	0.00217859	0.00206721	0.00220295	0.00215026	0.00244519	0.00193492	0.00194119	0.000402698	Purpura and other hemorrhagic conditions
520	0.00220022	0.00201994	0.00193691	0.00240199	0.00232765	0.00250924	0.00199352	0.00160426	0.00117125	0.00180888	0.00183801	0.00198364	0.00132734	0.00176095	0.00149492	0.00169193	0.00214755	0.00189193	0.00171427	0.00215657	0.00194548	0.00211916	0.00248775	0.00193623	0.000346413	Disorders of tooth development
513	0.00139347	0.00117287	0.00105147	0.00150124	0.000846418	0.0014087	0.00132901	0.00126652	0.00184054	0.00160215	0.00214435	0.00213241	0.00173576	0.00275149	0.0024417	0.00293498	0.0026101	0.00235058	0.00249578	0.00255078	0.00207347	0.00233651	0.00236211	0.0019275	0.000601822	Respiratory abnormalities
317	0.00110011	0.00169414	0.00265634	0.00180149	0.00194676	0.00215707	0.00199352	0.00232195	0.00271898	0.00279084	0.00202181	0.00198364	0.00173576	0.00159586	0.00224238	0.00138117	0.00188324	0.00137595	0.00156301	0.00160004	0.00207347	0.00141277	0.00180927	0.00190694	0.000440254	Alcohol-related disorders
182	0.000220022	0.000847071	0.000940786	0.00150124	0.00110034	0.00110055	0.00145361	0.00160426	0.00175688	0.00186056	0.00147041	0.00123977	0.00204207	0.00181598	0.00214271	0.00176099	0.00158589	0.00209259	0.00244536	0.002945	0.00325099	0.00415682	0.00427189	0.0018959	0.000986095	Malignant neoplasm of uterus
339	0.000880088	0.00130319	0.00132817	0.00102942	0.00156587	0.00167283	0.0017028	0.00249082	0.00154773	0.00139542	0.00202181	0.00158691	0.00178681	0.00181598	0.00219255	0.0024861	0.00198236	0.0026659	0.00236973	0.00259716	0.00176629	0.00244519	0.00188466	0.0018486	0.000501256	Other headache syndromes
302	7.33407e-05	0.000390956	0.000498063	0.000772068	0.00126963	0.00149674	0.00286569	0.00320851	0.00330461	0.00304925	0.00336969	0.00282668	0.00229732	0.00269646	0.00219255	0.00200269	0.00145373	0.00157661	0.00133612	0.00160004	0.0015359	0.00133127	0.00128157	0.00184476	0.000970872	Sexual and gender identity disorders
155	0.000806747	0.000456115	0.000940786	0.000900746	0.00135427	0.00118859	0.00116289	0.00139317	0.00133858	0.00134374	0.00122534	0.00188445	0.00137839	0.00176095	0.0017939	0.00145023	0.00211451	0.00263724	0.00310081	0.00285224	0.00291821	0.004347	0.00399548	0.00184106	0.00101493	Cancer of liver and intrahepatic bile duct
054	0.0019802	0.00221542	0.002601	0.00317406	0.00215836	0.00286142	0.00191046	0.00312408	0.00213336	0.00206729	0.00183801	0.00188445	0.0016847	0.00159586	0.00119593	0.00107041	0.00151981	0.00117529	0.00113444	0.00132177	0.00117752	0.00100524	0.00123131	0.00182871	0.000652353	Herpes simplex
458	0.00220022	0.00169414	0.00177089	0.00145835	0.00220069	0.00233316	0.00186893	0.00232195	0.00133858	0.00160215	0.00251195	0.00178527	0.0015826	0.00143077	0.000797289	0.0014157	0.0018502	0.00177727	0.00186553	0.00220295	0.00179189	0.00195615	0.00206056	0.00181814	0.000390877	Hypotension
260.1	0.000733407	0.00097739	0.00182623	0.00145835	0.00211604	0.00264131	0.0034056	0.00358847	0.00238434	0.00217065	0.00214435	0.00203323	0.00132734	0.00176095	0.00214271	0.00169193	0.00175108	0.00169127	0.0010336	0.000973936	0.00120312	0.000896569	0.00138208	0.00179713	0.000743233	Cachexia
636	0.00168684	0.00195478	0.00160487	0.00154414	0.00186212	0.00189294	0.00191046	0.00173091	0.00175688	0.00206729	0.00300208	0.00223159	0.00214417	0.00181598	0.00119593	0.00176099	0.00145373	0.00143328	0.00181511	0.00157685	0.0014847	0.00154862	0.00168363	0.00178947	0.000359133	Early or threatened labor; hemorrhage in early pregnancy
214	0.00212688	0.00169414	0.00199225	0.00201596	0.00211604	0.00233316	0.00207658	0.00156204	0.00163139	0.00180888	0.00165421	0.00228118	0.00199101	0.00242131	0.00149492	0.0014157	0.00115637	0.00128995	0.00186553	0.00183193	0.00176629	0.000950906	0.00143234	0.00177865	0.000380788	Lipoma
649	0.000733407	0.00130319	0.00166021	0.00141546	0.00190444	0.00154076	0.00224271	0.00253303	0.00196603	0.00196393	0.00189928	0.00213241	0.00178681	0.00181598	0.00184373	0.00207175	0.0010903	0.00163394	0.0017899	0.0018783	0.00176629	0.00176597	0.00155798	0.00175199	0.000378972	Other conditions or status of the mother complicating pregnancy, childbirth, or the puerperium
500	0.000660066	0.000651593	0.00171555	0.0017586	0.00148123	0.00162881	0.00253343	0.00261747	0.00255166	0.0017572	0.00171548	0.00188445	0.00163365	0.00220119	0.0011461	0.00148476	0.00138765	0.00149061	0.00143696	0.00194787	0.00189428	0.00203766	0.00243749	0.00174147	0.000525413	Lung disease due to external agents
305.2	0.000146681	0.000651593	0.000830105	0.000772068	0.00135427	0.00171685	0.00211812	0.00291299	0.00330461	0.00253243	0.00324715	0.00317382	0.00255258	0.00269646	0.00194339	0.00158834	0.00165196	0.00134728	0.00143696	0.000997125	0.000947139	0.000923737	0.000678477	0.00171844	0.000939433	Eating disorder
686.1	0.00212688	0.00188962	0.00199225	0.00205885	0.00207372	0.00237718	0.00199352	0.00143539	0.0015059	0.00165383	0.00159294	0.002182	0.00193996	0.00236628	0.00129559	0.00127758	0.00115637	0.00120396	0.00166385	0.00169279	0.0016383	0.000950906	0.00125644	0.00170974	0.000405436	Carbuncle and furuncle
187	0.000220022	0.000260637	0.000664084	0.000814961	0.00160819	0.00110055	0.00191046	0.00227973	0.00163139	0.00227402	0.00116407	0.00193404	0.00183786	0.00165089	0.00229221	0.00169193	0.0018502	0.00200659	0.00184032	0.00220295	0.00235505	0.00255386	0.00299033	0.00170149	0.000711187	Cancer of other male genital organs
510	0.000733407	0.000390956	0.000940786	0.00111521	0.00097338	0.00114457	0.00141208	0.00156204	0.00121308	0.0017572	0.00159294	0.00138854	0.00122524	0.00159586	0.00254136	0.00217534	0.00234579	0.00206392	0.00259662	0.00252759	0.00266223	0.00225501	0.00288981	0.00170013	0.000697772	Other diseases of lung
134	0.00220022	0.00195478	0.00204759	0.00167281	0.00169284	0.00176087	0.0017028	0.00143539	0.00129675	0.00160215	0.00165421	0.00193404	0.0014805	0.00159586	0.00104644	0.00120852	0.0018502	0.0019206	0.00163864	0.00162323	0.00145911	0.00190181	0.00208569	0.00168544	0.000285305	Helminthiases
577	0.000953429	0.00097739	0.00121749	0.00137257	0.00143891	0.00198098	0.00161974	0.0021953	0.00209153	0.00201561	0.00189928	0.00119018	0.00173576	0.0020361	0.0011461	0.00124305	0.00132157	0.00194926	0.00226889	0.00185512	0.00166389	0.00187464	0.00226159	0.00166558	0.000419621	Diseases of pancreas
289	0.000513385	0.000781912	0.000885445	0.00064339	0.0010157	0.00198098	0.00166127	0.0014776	0.00163139	0.00129206	0.00140914	0.00228118	0.00209312	0.00236628	0.00149492	0.00183005	0.001685	0.00186327	0.00189074	0.00227252	0.00191988	0.00274404	0.00253801	0.00166397	0.000606097	Other diseases of blood and blood-forming organs
420	0.000953429	0.00110771	0.000774765	0.00141546	0.00126963	0.00158479	0.00137055	0.00198421	0.00158956	0.00180888	0.00208308	0.00178527	0.0016847	0.00176095	0.00149492	0.00179552	0.00178412	0.00214992	0.00148738	0.00201744	0.00174069	0.00266254	0.00170876	0.00165279	0.000410025	Carditis
426	0.000953429	0.000847071	0.00149419	0.00111521	0.00139659	0.00211305	0.00207658	0.00194199	0.00146407	0.00180888	0.00220561	0.00158691	0.00199101	0.0020361	0.00129559	0.0014157	0.00178412	0.00186327	0.00173948	0.00171598	0.00166389	0.00184747	0.00155798	0.00164844	0.000364807	Cardiac conduction disorders
698	0.000586725	0.000456115	0.00116215	0.00171571	0.00169284	0.00145272	0.00215965	0.00139317	0.00146407	0.00155047	0.00128661	0.0016365	0.0015826	0.0014858	0.0017939	0.00148476	0.00165196	0.00180593	0.00226889	0.00220295	0.00204787	0.0026082	0.00236211	0.00164573	0.000509774	Pruritus and related conditions
277.7	7.33407e-05	6.51593e-05	0	8.57854e-05	0.000169284	0.000132066	0.000207658	0.000295521	0.000292814	0.000568505	0.000857738	0.001091	0.0014805	0.00187101	0.00234204	0.00352198	0.00303961	0.00315322	0.00441173	0.00347834	0.00325099	0.00298856	0.00354316	0.00160522	0.00150219	Dysmetabolic syndrome X
623	0.00242024	0.00201994	0.00171555	0.00180149	0.00236997	0.00215707	0.00145361	0.00185756	0.00175688	0.00180888	0.00202181	0.00128936	0.00091893	0.00132071	0.00129559	0.00120852	0.00102422	0.00128995	0.00136133	0.00113626	0.00110073	0.00127693	0.00138208	0.00156468	0.000431519	Hypertrophy of female genital organs
758	0.000513385	0.000716752	0.00149419	0.00188728	0.00097338	0.00184892	0.00178586	0.00194199	0.00146407	0.00134374	0.00128661	0.00143814	0.00183786	0.0020361	0.00134543	0.00207175	0.00128853	0.00143328	0.00141175	0.0016696	0.00202227	0.00168446	0.00173389	0.00153171	0.000408131	Chromosomal anomalies and genetic disorders
315	0.00146681	0.00097739	0.000664084	0.001201	0.00236997	0.00154076	0.00232577	0.00164647	0.00158956	0.00165383	0.00147041	0.00148773	0.00112314	0.0014858	0.00119593	0.00217534	0.00155285	0.00137595	0.00115965	0.00150728	0.0015615	0.00176597	0.00160824	0.00151763	0.000396627	Develomental delays and disorders
348	0.00102677	0.0014335	0.00127283	0.00214463	0.00139659	0.00149674	0.00149514	0.00206865	0.0015059	0.00201561	0.00214435	0.00158691	0.000969982	0.00165089	0.00109627	0.00124305	0.00155285	0.00146195	0.00108402	0.0014609	0.00117752	0.00157579	0.00180927	0.0015074	0.000346008	Other conditions of brain
174	0.000806747	0.000586434	0.00160487	0.00132967	0.00148123	0.00171685	0.00191046	0.00173091	0.00184054	0.00180888	0.00177674	0.00183486	0.00137839	0.00132071	0.00164441	0.00145023	0.00145373	0.00154794	0.00161343	0.00155366	0.00168949	0.00119542	0.00138208	0.00150686	0.000320257	Breast cancer
081	0.000513385	0.000847071	0.000830105	0.00128678	0.00122731	0.00149674	0.0017028	0.00211086	0.00158956	0.00165383	0.00140914	0.00183486	0.00127629	0.00143077	0.00119593	0.00148476	0.00138765	0.00163394	0.0012857	0.0014609	0.00143351	0.00220067	0.00221133	0.00145669	0.00041112	Infection/inflammation of internal prosthetic device; implant; and graft
200	0.000293363	0.000586434	0.000940786	0.000729176	0.000888738	0.000924459	0.00103829	0.0012243	0.00104576	0.000981963	0.000673937	0.000991818	0.00117419	0.00132071	0.00169424	0.00193363	0.00148677	0.00189193	0.002042	0.00243484	0.00299501	0.00301573	0.00309084	0.00145213	0.000806309	Myeloproliferative disease
1001	0.00168684	0.00130319	0.00105147	0.00188728	0.00148123	0.00123261	0.00145361	0.00160426	0.00163139	0.00180888	0.00177674	0.00168609	0.00132734	0.00154083	0.00149492	0.00127758	0.00118941	0.00123262	0.00126049	0.00111307	0.00135671	0.00149428	0.00150773	0.00145211	0.000229372	Foreign body injury
952	0.000440044	0.000456115	0.000719424	0.000857854	0.000804097	0.00136468	0.00186893	0.00185756	0.00184054	0.00165383	0.00183801	0.00153732	0.00142945	0.00159586	0.00159458	0.00138117	0.00145373	0.00157661	0.00151259	0.00213338	0.00168949	0.00179314	0.00196005	0.00145037	0.00047578	Spinal cord injury without evidence of spinal bone injury
910	0.00176018	0.00130319	0.00110681	0.00188728	0.00152355	0.00114457	0.00149514	0.00168869	0.00154773	0.00180888	0.00177674	0.0016365	0.00132734	0.0014858	0.00144509	0.00120852	0.00122245	0.00108929	0.00126049	0.0010435	0.00133111	0.00141277	0.00145747	0.00143318	0.000245979	Superficial injury, infected
301	0.000733407	0.000781912	0.000719424	0.00102942	0.00114266	0.00123261	0.00186893	0.00194199	0.00200786	0.00196393	0.00140914	0.00193404	0.000867878	0.00165089	0.00129559	0.00131211	0.00151981	0.00171994	0.00161343	0.00122901	0.00135671	0.00149428	0.0016585	0.00141233	0.000406643	Personality disorders
687.4	0.000513385	0.000781912	0.00121749	0.00132967	0.00135427	0.0014087	0.00124595	0.00113987	0.00117125	0.00103365	0.000857738	0.00119018	0.00137839	0.00176095	0.00204305	0.00131211	0.00132157	0.00189193	0.00184032	0.00224933	0.0015103	0.00192898	0.0018344	0.00140502	0.000427469	Disturbance of skin sensation
571	0.00110011	0.000716752	0.000996126	0.00162992	0.00105802	0.00132066	0.00103829	0.00139317	0.00125492	0.00129206	0.00128661	0.000991818	0.00122524	0.00176095	0.00119593	0.00227893	0.00122245	0.00151928	0.00194116	0.00148409	0.00145911	0.00168446	0.00223646	0.00139507	0.000389826	Chronic liver disease and cirrhosis
523	0.00161349	0.000847071	0.00199225	0.00145835	0.00131195	0.0018049	0.00174433	0.00223751	0.00238434	0.0014471	0.00183801	0.00128936	0.000816827	0.000715386	0.00109627	0.00086323	0.000991179	0.000831303	0.00121007	0.00106669	0.0015359	0.0013041	0.00160824	0.00139165	0.000465574	Gingival and periodontal diseases
374	0.000733407	0.000781912	0.000996126	0.00124389	0.00131195	0.00132066	0.00145361	0.00164647	0.00125492	0.000671869	0.000919005	0.001091	0.00102103	0.00126568	0.0017939	0.00155381	0.00158589	0.00163394	0.00186553	0.0016696	0.00232945	0.00187464	0.00175901	0.00138162	0.000420986	Other disorders of eyelids
721	0.000586725	0.0014335	0.00110681	0.00171571	0.0010157	0.00154076	0.00199352	0.00139317	0.00167322	0.00186056	0.00147041	0.001091	0.00091893	0.0014858	0.000797289	0.00103588	0.00125549	0.00154794	0.00126049	0.00192468	0.00135671	0.00138561	0.00115592	0.00134808	0.000358469	Spondylosis and allied disorders
600	0.00146681	0.00221542	0.00160487	0.00210174	0.00232765	0.00246522	0.0026165	0.00265969	0.0015059	0.00155047	0.00122534	0.000892636	0.000867878	0.00137574	0.000597967	0.00100135	0.000561668	0.000802637	0.000882346	0.000811613	0.000460771	0.000543375	0.000351803	0.00134302	0.000738155	Hyperplasia of prostate
274	0.000586725	0.000456115	0.000664084	0.00107232	0.00122731	0.000924459	0.00124595	0.00202643	0.00221702	0.00155047	0.00202181	0.00223159	0.000969982	0.00132071	0.00164441	0.00117399	0.00125549	0.00140462	0.00131091	0.00106669	0.0015103	0.00127693	0.00158311	0.00133658	0.000479205	Gout and other crystal arthropathies
732	0.00132013	0.0014335	0.00132817	0.000814961	0.00220069	0.00149674	0.00174433	0.00173091	0.00104576	0.00113701	0.00104154	0.00198364	0.00112314	0.00170592	0.00169424	0.00117399	0.00115637	0.00114662	0.00105881	0.00108988	0.00104953	0.00124976	0.000879507	0.00133066	0.000359733	Osteochondropathies
366	0.00132013	0.00162898	0.00188157	0.0011581	0.00139659	0.00167283	0.00174433	0.00202643	0.00163139	0.00103365	0.000796471	0.000743863	0.00142945	0.000935505	0.00144509	0.00120852	0.000759904	0.00103196	0.00108402	0.00127539	0.00117752	0.00141277	0.00125644	0.00130656	0.000350487	Cataract
690	0.00132013	0.00130319	0.00232429	0.00188728	0.00177748	0.00149674	0.00166127	0.00113987	0.00117125	0.000930281	0.00110281	0.00104141	0.00107208	0.000550297	0.000996612	0.000725113	0.000859021	0.000859968	0.00146217	0.00134496	0.00122872	0.00176597	0.00193492	0.00130243	0.000434558	Erythematosquamous dermatosis
610	0.000733407	0.000586434	0.00143885	0.00107232	0.00126963	0.00154076	0.0017028	0.00181534	0.00179871	0.00134374	0.00165421	0.00168609	0.00127629	0.000935505	0.00124576	0.00134664	0.00125549	0.00120396	0.00126049	0.00127539	0.00115193	0.000923737	0.0011308	0.00128906	0.000320119	Benign mammary dysplasias
275	0.00132013	0.00162898	0.00121749	0.001201	0.00105802	0.00118859	0.000996761	0.00113987	0.0019242	0.00129206	0.00183801	0.00104141	0.00142945	0.000935505	0.00139526	0.00138117	0.000991179	0.00157661	0.00115965	0.000927558	0.00135671	0.000978075	0.00150773	0.00128197	0.00027781	Disorders of mineral metabolism
323	0.000586725	0.000847071	0.000664084	0.000943639	0.00131195	0.00154076	0.00191046	0.00118208	0.00104576	0.000930281	0.00128661	0.00158691	0.00163365	0.00126568	0.00174407	0.00148476	0.00128853	0.00114662	0.0015378	0.00150728	0.00112633	0.00146711	0.00143234	0.00128133	0.000337664	Encephalitis
472	0.000660066	0.000521275	0.000940786	0.000772068	0.00131195	0.00123261	0.00141208	0.00139317	0.00129675	0.00108533	0.00159294	0.00128936	0.00112314	0.000990535	0.00109627	0.00127758	0.00148677	0.00146195	0.0015378	0.00157685	0.00130552	0.00157579	0.00206056	0.00126092	0.000341414	Chronic pharyngitis and nasopharyngitis
010	0.000220022	0.000521275	0.000553403	0.00107232	0.00046553	0.00096848	0.00141208	0.00168869	0.00121308	0.00139542	0.00128661	0.000694272	0.0016847	0.000935505	0.0011461	0.00145023	0.00151981	0.00126129	0.00151259	0.00155366	0.00171509	0.00157579	0.00198517	0.00121005	0.000464847	Tuberculosis
474	0.000806747	0.000586434	0.00105147	0.000900746	0.000761776	0.00114457	0.00124595	0.00173091	0.00129675	0.00149879	0.00159294	0.00208282	0.00122524	0.0014858	0.00104644	0.00145023	0.00112334	0.00106063	0.0010336	0.00143771	0.00102393	0.00138561	0.000804121	0.00120768	0.000347265	Acute and chronic tonsillitis
613	0.000660066	0.00104255	0.00132817	0.00162992	0.00131195	0.00114457	0.0017028	0.00160426	0.00112942	0.00170551	0.00116407	0.00138854	0.00112314	0.000825446	0.000697628	0.000897759	0.0009251	0.00106063	0.00118486	0.00132177	0.00127992	0.00127693	0.0013067	0.00120486	0.00029154	Other nonmalignant breast conditions
614	0.000366703	0.000456115	0.000996126	0.000986532	0.000888738	0.00136468	0.00103829	0.00189978	0.00121308	0.000878598	0.00134787	0.0016365	0.0014805	0.00121065	0.000747459	0.00117399	0.000991179	0.000945965	0.00141175	0.00141453	0.00140791	0.00154862	0.00160824	0.00117451	0.000374793	Inflammatory diseases of female pelvic organs
528	0.00110011	0.00117287	0.00149419	0.000729176	0.00097338	0.00123261	0.000913697	0.0014776	0.000962102	0.00103365	0.00104154	0.000793454	0.00102103	0.000935505	0.000647797	0.00086323	0.00105726	0.00103196	0.00136133	0.00180874	0.00166389	0.00163012	0.0020103	0.00117198	0.000357346	Diseases of the oral soft tissues, excluding lesions specific for gingiva and tongue
737	0.000880088	0.00117287	0.000996126	0.000900746	0.000592492	0.00096848	0.000955229	0.000591041	0.00083661	0.00149879	0.00134787	0.00148773	0.0015826	0.000715386	0.00139526	0.00134664	0.00132157	0.00123262	0.00158822	0.00120583	0.00133111	0.00160296	0.00133183	0.00116879	0.00031591	Curvature of spine
425	0.000366703	0.000390956	0.000664084	0.000428927	0.000338567	0.000924459	0.00107982	0.00130873	0.00133858	0.00103365	0.00165421	0.00153732	0.00107208	0.00115562	0.00139526	0.00110493	0.00142069	0.00143328	0.00143696	0.0018783	0.0016127	0.00152145	0.00155798	0.00115892	0.000451753	Cardiomyopathy
285	0.000293363	0.000716752	0.00110681	0.000986532	0.000804097	0.0014087	0.00132901	0.00113987	0.000752949	0.000826916	0.000980272	0.001091	0.000867878	0.00154083	0.00104644	0.000897759	0.00135461	0.00131862	0.00141175	0.00155366	0.00194548	0.00168446	0.0014826	0.00115393	0.000375397	Other anemias
770	0.000220022	0.000260637	0.000442723	0.000428927	0.000677134	0.000352175	0.00074757	0.00143539	0.00117125	0.00134374	0.00122534	0.00128936	0.00107208	0.000990535	0.00139526	0.00155381	0.00125549	0.00166261	0.000831926	0.00204063	0.00184308	0.00211916	0.00213595	0.00115195	0.000589964	Myalgia and myositis unspecified
817	0.000513385	0.000651593	0.000608744	0.000729176	0.0010157	0.0018049	0.00228424	0.00232195	0.00200786	0.00201561	0.00153168	0.0016365	0.000969982	0.000880475	0.000946781	0.000759642	0.000892061	0.000659309	0.000655457	0.000788424	0.000895943	0.000787894	0.00108054	0.00114947	0.000575248	Concussion
201	0.000220022	0.000325797	0.000664084	0.00047182	0.000550171	0.000924459	0.00112136	0.00113987	0.00083661	0.000981963	0.000919005	0.000694272	0.00112314	0.000990535	0.00134543	0.00131211	0.00105726	0.00157661	0.00141175	0.00169279	0.00232945	0.00201049	0.00263852	0.00114511	0.000604165	Hodgkin's disease
741	0.000733407	0.000716752	0.000885445	0.000814961	0.00105802	0.00127663	0.000996761	0.00130873	0.00112942	0.00134374	0.000735204	0.000793454	0.00137839	0.000880475	0.000946781	0.00120852	0.00118941	0.00106063	0.00136133	0.00153047	0.00145911	0.00138561	0.0014826	0.00111634	0.00026611	Symptoms and disorders of the joints
524	0.00117345	0.00091223	0.00121749	0.000900746	0.0010157	0.000792393	0.000955229	0.000675476	0.000543797	0.00103365	0.00122534	0.00119018	0.00091893	0.00132071	0.00104644	0.000759642	0.000958139	0.00106063	0.00173948	0.00134496	0.00120312	0.00182031	0.00185953	0.00111598	0.000338848	Dentofacial anomalies, including malocclusion
320	0.000366703	0.000521275	0.000442723	0.000729176	0.000677134	0.00132066	0.00107982	0.0014776	0.0019242	0.00155047	0.00189928	0.00168609	0.000867878	0.00126568	0.00084712	0.00151928	0.00112334	0.000945965	0.000957975	0.00115945	0.000947139	0.00122259	0.0011308	0.00111575	0.000430641	Meningitis
358	0.000293363	0.000521275	0.000774765	0.000686283	0.000634813	0.00105652	0.000996761	0.0014776	0.00154773	0.00118869	0.00110281	0.00143814	0.000867878	0.00121065	0.000996612	0.00158834	0.000958139	0.00117529	0.00108402	0.00129858	0.00138231	0.00141277	0.00175901	0.00110662	0.00036608	Myoneural disorders
230	7.33407e-05	0.000260637	0.000885445	0.001201	0.00152355	0.0018049	0.00149514	0.00215308	0.00179871	0.00103365	0.00128661	0.001091	0.000765775	0.000935505	0.000747459	0.000794171	0.0009251	0.00111796	0.000756296	0.0010435	0.00117752	0.00108675	0.00140721	0.0011028	0.000471597	Kaposi's sarcoma
497	0.000586725	0.000586434	0.00105147	0.000857854	0.000888738	0.00105652	0.00137055	0.00135095	0.00138041	0.00165383	0.00165421	0.00153732	0.00137839	0.000990535	0.00119593	0.00107041	0.000859021	0.000974631	0.000882346	0.000857991	0.00112633	0.00100524	0.000929765	0.00109763	0.000299428	Bronchitis
260.6	0.000366703	0.000260637	0.000664084	0.000772068	0.0020314	0.00149674	0.00211812	0.00211086	0.00158956	0.00129206	0.00159294	0.00138854	0.00112314	0.00104556	0.000946781	0.000621525	0.0009251	0.0010033	0.000705876	0.000626101	0.000972738	0.000787894	0.000753864	0.00109546	0.00052806	Anorexia
130	0.000806747	0.000586434	0.00121749	0.000943639	0.000634813	0.000792393	0.00107982	0.00126652	0.000962102	0.00139542	0.000673937	0.00114059	0.000663672	0.000990535	0.000747459	0.000794171	0.0009251	0.0009173	0.00100839	0.00160004	0.00202227	0.00187464	0.00203543	0.00109039	0.00043079	Spirochetal infection
871	0.00168684	0.00130319	0.000830105	0.001201	0.00110034	0.00136468	0.00112136	0.00101321	0.000878441	0.000826916	0.000735204	0.000991818	0.000765775	0.00143077	0.000996612	0.000828701	0.00132157	0.00117529	0.00105881	0.0010435	0.00115193	0.00122259	0.00100515	0.0010893	0.000233971	Open wounds of extremities
193	0	6.51593e-05	0.000166021	0.000214463	0.000169284	0.000572284	0.000456849	0.000844345	0.000627458	0.000775234	0.000735204	0.000843045	0.000867878	0.00115562	0.0011461	0.000966817	0.00112334	0.00166261	0.00216805	0.0018783	0.00215026	0.00287989	0.00339239	0.0010809	0.000898156	Thyroid cancer
715	0.000146681	0.000325797	0.000442723	0.000729176	0.000592492	0.000660328	0.000872165	0.00164647	0.00121308	0.00103365	0.000857738	0.00143814	0.000969982	0.000715386	0.000597967	0.00107041	0.00102422	0.00126129	0.00118486	0.00141453	0.00186868	0.00209199	0.00211082	0.00105515	0.000529812	Other inflammatory spondylopathies
259	0.000733407	0.00091223	0.000830105	0.000857854	0.00110034	0.00118859	0.00112136	0.0012243	0.00142224	0.00129206	0.00061267	0.00158691	0.00117419	0.000825446	0.0011461	0.00107041	0.00105726	0.00117529	0.000731086	0.000742046	0.000921541	0.00124976	0.00118105	0.00105027	0.000243063	Other endocrine disorders
389	0.000440044	0.000260637	0.000553403	0.00064339	0.00046553	0.0010125	0.00112136	0.00151982	0.00146407	0.00155047	0.00104154	0.000942227	0.000714723	0.000990535	0.000946781	0.00120852	0.000759904	0.00140462	0.00115965	0.00108988	0.00115193	0.00198332	0.00168363	0.00104819	0.000429992	Hearing loss
357	7.33407e-05	6.51593e-05	0.000387382	0.000428927	0.000550171	0.000836415	0.00116289	0.00139317	0.00125492	0.00118869	0.00128661	0.00119018	0.00117419	0.00198107	0.00134543	0.00100135	0.00105726	0.00160527	0.000882346	0.00118264	0.00130552	0.00141277	0.00123131	0.00104335	0.000470308	Inflammatory and toxic neuropathy
078	0.000660066	0.000781912	0.00121749	0.00102942	0.00160819	0.00162881	0.000955229	0.00139317	0.0015059	0.00113701	0.000857738	0.000892636	0.00137839	0.000825446	0.00089695	0.00113946	0.000991179	0.000687975	0.000781506	0.00064929	0.000921541	0.000978075	0.000879507	0.00103465	0.000294269	Viral warts & HPV
502	0.000146681	0.000325797	0.000608744	0.000600498	0.000380888	0.000836415	0.000373785	0.000886562	0.00083661	0.000826916	0.00110281	0.00133895	0.00102103	0.00110059	0.000996612	0.00124305	0.00125549	0.00137595	0.00163864	0.00132177	0.00166389	0.00171163	0.0021862	0.00103389	0.000504888	Postinflammatory pulmonary fibrosis
1006	0.000806747	0.000651593	0.000774765	0.00124389	0.0010157	0.000880437	0.000789102	0.000548824	0.00079478	0.00103365	0.000551403	0.000942227	0.00122524	0.000770416	0.000797289	0.000897759	0.00115637	0.00126129	0.00161343	0.00120583	0.0015615	0.00163012	0.00135695	0.00102214	0.000321516	Crushing injury
159	0.000440044	0.000325797	0.000221361	0.000343141	0.000423209	0.000396197	0.00074757	0.00113987	0.00100393	0.000878598	0.000919005	0.00114059	0.000459465	0.00110059	0.00089695	0.00127758	0.00135461	0.00117529	0.00131091	0.0016696	0.00184308	0.00192898	0.00251288	0.00102214	0.000586603	Malignant neoplasm of other and ill-defined sites within the digestive organs and peritoneum
711	0	0.000260637	0.000719424	0.000729176	0.00118498	0.000748371	0.00141208	0.00206865	0.00146407	0.00129206	0.00104154	0.00119018	0.000510517	0.000990535	0.00109627	0.000966817	0.000792943	0.00137595	0.00105881	0.00108988	0.00104953	0.00103241	0.0013067	0.00101659	0.00042553	Arthropathy associated with infections
1015	0.000880088	0.00097739	0.00166021	0.00132967	0.00110034	0.00118859	0.00149514	0.00109765	0.00108759	0.00108533	0.000919005	0.000843045	0.00163365	0.000825446	0.000548136	0.00086323	0.000660786	0.000773972	0.000806716	0.000834802	0.00102393	0.000760725	0.000703606	0.00100431	0.000296714	Effects of other external causes
303	0.000513385	0.000716752	0.000608744	0.000514712	0.000761776	0.0010125	0.00074757	0.00105543	0.00104576	0.00103365	0.000428869	0.000942227	0.000765775	0.00110059	0.000946781	0.00086323	0.00125549	0.00128995	0.00126049	0.00136815	0.00130552	0.00152145	0.0018344	0.000995357	0.00034787	Psychogenic and somatoform disorders
941	0.000733407	0.00097739	0.00121749	0.000772068	0.00126963	0.00105652	0.00107982	0.00130873	0.00100393	0.00113701	0.00128661	0.000991818	0.000714723	0.000990535	0.00084712	0.000828701	0.00115637	0.00114662	0.000857136	0.000765235	0.000972738	0.00065205	0.000954894	0.00098785	0.000193712	Adverse reaction to serum or vaccine
475	0.000366703	0.000260637	0.000166021	0.000428927	0.000719455	0.000792393	0.000955229	0.00109765	0.000878441	0.00108533	0.00110281	0.001091	0.000867878	0.00104556	0.000697628	0.00131211	0.00128853	0.00128995	0.000907555	0.0014609	0.00127992	0.00184747	0.0016585	0.000982635	0.000424454	Chronic sinusitis
218	0.000440044	0.000521275	0.00105147	0.000900746	0.000846418	0.000836415	0.00074757	0.00135095	0.00112942	0.000981963	0.00122534	0.000892636	0.000816827	0.00132071	0.00109627	0.00107041	0.0009251	0.00120396	0.000957975	0.000695668	0.00125432	0.00105958	0.00110567	0.000975249	0.000236391	Benign neoplasm of uterus
1004	0.000586725	0.000781912	0.00121749	0.00141546	0.00110034	0.0010125	0.00120442	0.00113987	0.00146407	0.00103365	0.000857738	0.001091	0.000714723	0.000825446	0.000747459	0.00103588	0.00102422	0.000974631	0.000655457	0.000765235	0.000819148	0.000923737	0.00103028	0.000974842	0.000226806	Other signs and symptoms involving emotional state
819	0.000440044	0.000781912	0.00105147	0.000772068	0.000592492	0.00110055	0.00145361	0.00177312	0.000543797	0.000930281	0.000980272	0.001091	0.000765775	0.000825446	0.000797289	0.000656055	0.00102422	0.000831303	0.000806716	0.00108988	0.00130552	0.0013041	0.00125644	0.000964059	0.000313201	Skull and face fracture and other intercranial injury
394	0.000366703	0.000716752	0.000608744	0.000900746	0.000592492	0.000308153	0.000706039	0.000422172	0.000543797	0.000930281	0.00104154	0.000991818	0.00091893	0.00132071	0.00134543	0.00124305	0.00112334	0.00134728	0.00105881	0.000997125	0.00120312	0.00168446	0.00140721	0.000946901	0.000366918	Rheumatic disease of the heart valves
816	0.000440044	0.000716752	0.00105147	0.000729176	0.000592492	0.00110055	0.00137055	0.00177312	0.000501966	0.000878598	0.000919005	0.001091	0.000765775	0.000825446	0.000797289	0.000656055	0.00102422	0.000773972	0.000806716	0.00108988	0.00127992	0.0013041	0.00123131	0.000944321	0.000312865	Cerebral laceration and contusion
370	0.000586725	0.000195478	0.00132817	0.000900746	0.00165051	0.00145272	0.00153667	0.00151982	0.0015059	0.000981963	0.00122534	0.000743863	0.000255258	0.000770416	0.000548136	0.000552467	0.000660786	0.000687975	0.000680667	0.000997125	0.000895943	0.000923737	0.00110567	0.000943743	0.000414281	Keratitis
1008	0.000366703	0.000521275	0.000332042	0.000600498	0.000592492	0.000748371	0.000996761	0.000928779	0.000878441	0.000671869	0.000796471	0.000495909	0.000867878	0.00110059	0.00089695	0.00113946	0.00125549	0.00128995	0.00138654	0.0014609	0.00133111	0.00138561	0.00133183	0.000929388	0.000351041	Crushing or internal injury to organs
657	0.00102677	0.00110771	0.00154953	0.00158703	0.00118498	0.0014087	0.00128748	0.00168869	0.00117125	0.00139542	0.00122534	0.000743863	0.000816827	0.000550297	0.000398645	0.000517938	0.000429511	0.000372653	0.000605037	0.000533346	0.000716754	0.000461869	0.000527704	0.000926407	0.000432228	Infections specific to the perinatal period
222	0.000440044	0.000260637	0.000553403	0.000686283	0.00131195	0.000704349	0.00124595	0.00156204	0.00083661	0.0014471	0.000796471	0.00119018	0.00091893	0.00110059	0.00139526	0.000586996	0.000825982	0.000773972	0.000781506	0.00106669	0.000895943	0.000978075	0.000929765	0.000925597	0.000329554	Benign neoplasm of male genital organs
165	0.000293363	0.000651593	0.000553403	0.000428927	0.000846418	0.000748371	0.000913697	0.00130873	0.00100393	0.000981963	0.000796471	0.00119018	0.00091893	0.00104556	0.000946781	0.000690584	0.000825982	0.000888634	0.0010336	0.00127539	0.00125432	0.00105958	0.00155798	0.000922366	0.00029246	Cancer within the respiratory system
990	0.000586725	0.00097739	0.00116215	0.00141546	0.00148123	0.00145272	0.00153667	0.00126652	0.00083661	0.000723552	0.00116407	0.00148773	0.00112314	0.00115562	0.000597967	0.000586996	0.00046255	0.000659309	0.000453778	0.000510157	0.000409574	0.000489037	0.000653348	0.000921404	0.000395216	Effects radiation NOS
602	0.000440044	0.00104255	0.000774765	0.00132967	0.00139659	0.0010125	0.00128748	0.0014776	0.000752949	0.00124037	0.000980272	0.00119018	0.000969982	0.000275149	0.000747459	0.000656055	0.000561668	0.000659309	0.000907555	0.000626101	0.000767951	0.000842231	0.00105541	0.000912776	0.000314072	Other disorders of prostate
563	0.000513385	0.000586434	0.000885445	0.000900746	0.00046553	0.000792393	0.00103829	0.000675476	0.00100393	0.000413458	0.000796471	0.000793454	0.000969982	0.00154083	0.00084712	0.0014157	0.00102422	0.000687975	0.000983185	0.000904369	0.00107513	0.00124976	0.00133183	0.000908483	0.000292087	Constipation
671	0.000733407	0.000586434	0.000332042	0.00064339	0.000592492	0.000748371	0.00116289	0.00105543	0.00125492	0.000930281	0.00177674	0.00158691	0.000969982	0.00115562	0.0011461	0.000586996	0.000825982	0.00114662	0.000957975	0.000463779	0.000716754	0.000787894	0.000653348	0.000904972	0.000349537	Venous/cerebrovascular complications embolism in pregnancy and the puerperium
742	0.00168684	0.000781912	0.000940786	0.00132967	0.000592492	0.000836415	0.000581444	0.00075991	0.000585627	0.000878598	0.000796471	0.000843045	0.00091893	0.000770416	0.00109627	0.000621525	0.000991179	0.000888634	0.000756296	0.000718857	0.000998336	0.00100524	0.00115592	0.000892818	0.000255172	Derangement of joint, non-traumatic
282	0.000660066	0.000325797	0.00110681	0.0011581	0.000846418	0.00105652	0.00116289	0.00075991	0.00079478	0.000516823	0.000735204	0.000991818	0.000816827	0.000715386	0.000697628	0.000586996	0.0009251	0.00111796	0.000731086	0.000973936	0.00112633	0.00146711	0.0011308	0.000887143	0.000260299	Hereditary hemolytic anemias
351	0.00117345	0.00104255	0.000664084	0.000986532	0.000677134	0.000572284	0.000872165	0.000422172	0.000585627	0.000878598	0.000735204	0.00123977	0.000510517	0.000990535	0.000996612	0.000725113	0.000726864	0.00120396	0.000781506	0.00111307	0.00104953	0.00108675	0.0013067	0.000884379	0.000250902	Other peripheral nerve disorders
348.9	0.000366703	0.000456115	0.000442723	0.000814961	0.000888738	0.000572284	0.000913697	0.00126652	0.00104576	0.000671869	0.00110281	0.000991818	0.000663672	0.00104556	0.000797289	0.000828701	0.000958139	0.00103196	0.000907555	0.00113626	0.000947139	0.00114109	0.00125644	0.000880339	0.000253208	Other conditions of brain, NOS
756	0.00102677	0.000847071	0.00116215	0.000686283	0.00046553	0.00110055	0.00120442	0.000970997	0.000752949	0.000775234	0.000306335	0.000743863	0.00061262	0.000660357	0.000348814	0.00086323	0.000429511	0.0010033	0.00141175	0.00122901	0.00112633	0.00116826	0.00108054	0.000868516	0.000305577	Other congenital musculoskeletal anomalies
527	0.000440044	0.00097739	0.000719424	0.000900746	0.0010157	0.000572284	0.000913697	0.000844345	0.000711119	0.000671869	0.000551403	0.000991818	0.000867878	0.000990535	0.000697628	0.000828701	0.000726864	0.000745306	0.00100839	0.000904369	0.00104953	0.00119542	0.00143234	0.000858992	0.000220246	Diseases of the salivary glands
430	0.000586725	0.000781912	0.00121749	0.00132967	0.000888738	0.00114457	0.000996761	0.00126652	0.00100393	0.000775234	0.000673937	0.000843045	0.000255258	0.000605327	0.000448475	0.00044888	0.00112334	0.000745306	0.000680667	0.000695668	0.00102393	0.000923737	0.00120618	0.000855013	0.000287509	Intracranial hemorrhage
038	0.000293363	0.000325797	0.00160487	0.00107232	0.00131195	0.000924459	0.00128748	0.00113987	0.00146407	0.000620187	0.000551403	0.000843045	0.000357362	0.00104556	0.000647797	0.00086323	0.000660786	0.000745306	0.000554617	0.000788424	0.000844746	0.000815062	0.000753864	0.000848503	0.000349518	Septicemia
753	0.000660066	0.000716752	0.000553403	0.000600498	0.000761776	0.00110055	0.000872165	0.000928779	0.000962102	0.000671869	0.000980272	0.000743863	0.00091893	0.000770416	0.00109627	0.000690584	0.000892061	0.00114662	0.000756296	0.000718857	0.00102393	0.000896569	0.000879507	0.000840963	0.000164888	Congenital anomalies of the eye
375.1	0.000440044	0.000260637	0.000719424	0.000257356	0.000169284	0.000572284	0.00074757	0.000928779	0.000669288	0.00046514	0.000367602	0.000446318	0.000561568	0.000715386	0.000348814	0.000517938	0.000759904	0.00108929	0.00156301	0.00194787	0.0016383	0.00176597	0.00216108	0.000830994	0.000581151	Dry eyes
483	0.000366703	0.000456115	5.53403e-05	0.000772068	0.00114266	0.00127663	0.00103829	0.000802128	0.000878441	0.000981963	0.00134787	0.00123977	0.000663672	0.000825446	0.000747459	0.000552467	0.000594707	0.000802637	0.000680667	0.000788424	0.00125432	0.00105958	0.000753864	0.000829619	0.000315584	Acute bronchitis and bronchiolitis
780	0.000586725	0.00091223	0.000940786	0.00064339	0.000888738	0.000616306	0.00074757	0.000675476	0.00079478	0.000775234	0.00110281	0.000694272	0.00102103	0.000935505	0.00089695	0.00086323	0.000693825	0.000745306	0.000630247	0.00106669	0.000844746	0.000923737	0.00100515	0.000826293	0.000151377	Hypothermia/Chills
270	0.000293363	0.000651593	0.000498063	0.000600498	0.000761776	0.000572284	0.000581444	0.00109765	0.000669288	0.000413458	0.000673937	0.000347136	0.000867878	0.000220119	0.000996612	0.000759642	0.000627746	0.00120396	0.00105881	0.00108988	0.00122872	0.0017388	0.00198517	0.000823384	0.000435319	Disorders of protein plasma/amino-acid transport and metabolism
225	0.000146681	0.000195478	0.000276702	0.000514712	0.000592492	0.000792393	0.000622975	0.00126652	0.000920271	0.000981963	0.000735204	0.00123977	0.000765775	0.000715386	0.000797289	0.000966817	0.000528629	0.00114662	0.000907555	0.000904369	0.0015615	0.00103241	0.00125644	0.000820346	0.00035483	Benign neoplasm of brain and other parts of nervous system
053	0.000440044	0.000456115	0.000885445	0.000772068	0.000677134	0.000660328	0.000706039	0.00109765	0.000627458	0.000775234	0.000796471	0.00123977	0.000510517	0.000770416	0.000448475	0.000725113	0.000792943	0.00126129	0.000907555	0.00122901	0.000895943	0.00119542	0.000929765	0.0008174	0.000253115	Herpes zoster
464	0.000293363	0.000260637	0.000166021	0.000428927	0.000677134	0.000616306	0.000706039	0.000886562	0.000711119	0.000826916	0.000980272	0.000942227	0.000765775	0.000880475	0.000597967	0.00117399	0.00105726	0.0010033	0.000680667	0.00113626	0.00112633	0.00157579	0.00125644	0.000815207	0.000340337	Acute sinusitis
255	0.000733407	0.000651593	0.000498063	0.000857854	0.000296246	0.000572284	0.000456849	0.000802128	0.000920271	0.000258411	0.000857738	0.000644681	0.000459465	0.000715386	0.000996612	0.000794171	0.000958139	0.00111796	0.00118486	0.000973936	0.000998336	0.00143994	0.00150773	0.000812872	0.000322759	Disorders of adrenal glands
256	0.000146681	0.000130319	0.000166021	0.000428927	0.000550171	0.000572284	0.00049838	0.00135095	0.00117125	0.00108533	0.000980272	0.001091	0.00102103	0.0014858	0.00149492	0.00138117	0.000759904	0.000687975	0.000882346	0.000579724	0.000511967	0.000787894	0.00082925	0.000808416	0.000412959	Ovarian dysfunction
760	0.000293363	0.000390956	0.000498063	0.000686283	0.000423209	0.000308153	0.000332254	0.000591041	0.000460136	0.000723552	0.000551403	0.000644681	0.000714723	0.000550297	0.000797289	0.000966817	0.00112334	0.00137595	0.00143696	0.00171598	0.00120312	0.00124976	0.0013067	0.000797567	0.000414596	Back pain
293	0.00102677	0.000521275	0.000774765	0.00102942	0.000846418	0.000836415	0.000581444	0.000633259	0.000585627	0.000516823	0.000735204	0.00114059	0.000561568	0.000715386	0.000697628	0.000345292	0.000792943	0.000859968	0.000806716	0.00088118	0.000998336	0.000978075	0.00128157	0.000788986	0.000223553	Symptoms involving head and neck
264	0.000293363	0.000456115	0.000774765	0.000686283	0.000888738	0.000836415	0.000581444	0.000886562	0.000669288	0.000775234	0.00104154	0.000942227	0.000663672	0.000990535	0.000996612	0.00086323	0.000693825	0.000687975	0.000756296	0.000997125	0.000895943	0.000896569	0.00082925	0.000787087	0.000181774	Lack of normal physiological development
658	0.000366703	0.000521275	0.000553403	0.00047182	0.00097338	0.000836415	0.000456849	0.000675476	0.000669288	0.00046514	0.000857738	0.00119018	0.000561568	0.00143077	0.000996612	0.00117399	0.00125549	0.000659309	0.000957975	0.000742046	0.000793549	0.000597712	0.000728735	0.000779801	0.000286743	Maternal complication of pregnancy affecting fetus or newborn
242	0.000220022	0.000195478	0.000387382	0.000343141	0.000423209	0.00048424	0.000456849	0.000802128	0.00108759	0.000826916	0.000673937	0.000892636	0.00061262	0.000935505	0.00089695	0.000725113	0.000859021	0.0010033	0.00108402	0.000973936	0.00115193	0.00124976	0.00118105	0.000759423	0.000316646	Thyrotoxicosis with or without goiter
031	0.000366703	0.000390956	0.000885445	0.000857854	0.000719455	0.000572284	0.000789102	0.00105543	0.00121308	0.000671869	0.000735204	0.001091	0.000357362	0.000770416	0.000597967	0.000932288	0.000958139	0.00071664	0.000957975	0.000718857	0.000716754	0.000597712	0.000653348	0.000753298	0.000223928	Diseases due to other mycobacteria
280	7.33407e-05	0	0	8.57854e-05	0	0.000220109	0.000124595	0.000253303	0.000167322	0.000103365	0	4.95909e-05	0.000255258	0.0020361	0.00204305	0.00151928	0.0029405	0.00395585	0.00194116	0.000672479	0.000358377	0.000271687	0.00020103	0.000750965	0.00110088	Iron deficiency anemias
957	0.000660066	0.000260637	0.000387382	0.000557605	0.000677134	0.000616306	0.000789102	0.000802128	0.000627458	0.000568505	0.000735204	0.000694272	0.00091893	0.00110059	0.00109627	0.000897759	0.000892061	0.000601978	0.000731086	0.000950747	0.00110073	0.000570544	0.00100515	0.000749637	0.000222694	Injury to other and unspecified nerves
569	0.000440044	0.000390956	0.000332042	0.000343141	0.000634813	0.000528262	0.000581444	0.00113987	0.000962102	0.000930281	0.000673937	0.00104141	0.000510517	0.000440238	0.000747459	0.000621525	0.0009251	0.000974631	0.000907555	0.000788424	0.000921541	0.00108675	0.00125644	0.00074689	0.000274074	Other disorders of intestine
916	0.000586725	0.000325797	0.000442723	0.000729176	0.000804097	0.000660328	0.000830634	0.000802128	0.000711119	0.000671869	0.000796471	0.000743863	0.000459465	0.00121065	0.000548136	0.000621525	0.00118941	0.00071664	0.000857136	0.000626101	0.000793549	0.000760725	0.00103028	0.000735589	0.000211289	Contusion
536	0.000660066	0.000325797	0.000830105	0.00064339	0.000550171	0.000792393	0.000622975	0.000802128	0.00083661	0.000723552	0.000857738	0.000694272	0.00107208	0.000660357	0.000398645	0.00127758	0.00118941	0.000630644	0.000630247	0.000486968	0.000486369	0.00100524	0.000728735	0.000735021	0.000235843	Disorders of function of stomach
535	0.000366703	0.000651593	0.00110681	0.000729176	0.000550171	0.000748371	0.000913697	0.0012243	0.00079478	0.00165383	0.000919005	0.000694272	0.000765775	0.000605327	0.000697628	0.000517938	0.000396471	0.000573312	0.000680667	0.000463779	0.000358377	0.000787894	0.000653348	0.000732749	0.000294235	Gastritis and duodenitis
596	0.000146681	0.000325797	0.000332042	8.57854e-05	0.000507851	0.000616306	0.000539912	0.000506607	0.000501966	0.000930281	0.000735204	0.00104141	0.000561568	0.000825446	0.00084712	0.000759642	0.00105726	0.00117529	0.00108402	0.00120583	0.000819148	0.00100524	0.000854379	0.00071586	0.000317535	Other disorders of bladder
965	0.000440044	0.000847071	0.00105147	0.000386034	0.000677134	0.000748371	0.000913697	0.000379955	0.000752949	0.000723552	0.000735204	0.000396727	0.000561568	0.000770416	0.000797289	0.00044888	0.0009251	0.0009173	0.000655457	0.000973936	0.000767951	0.000787894	0.000527704	0.000703726	0.000199102	Poisoning by analgesics, antipyretics, and antirheumatics
979	0.000293363	0.000521275	0.000830105	0.000600498	0.000634813	0.000748371	0.000539912	0.00101321	0.000669288	0.000878598	0.000919005	0.000595091	0.000561568	0.000715386	0.000797289	0.000656055	0.000859021	0.000802637	0.000857136	0.000742046	0.000691156	0.000706387	0.000552833	0.000703698	0.000159658	Adverse drug events and drug allergies
245	0	0.000325797	0.000166021	0.000514712	0.000634813	0.000616306	0.00049838	0.000717693	0.000878441	0.00103365	0.000796471	0.000595091	0.000714723	0.000770416	0.000597967	0.000932288	0.000759904	0.000745306	0.000983185	0.000718857	0.000870344	0.00114109	0.00115592	0.000702929	0.000282212	Thyroiditis
625	0.00110011	0.000521275	0.000498063	0.000600498	0.000253925	0.000704349	0.000664507	0.000886562	0.000711119	0.000671869	0.000735204	0.000495909	0.00061262	0.000660357	0.000398645	0.000725113	0.000859021	0.000773972	0.000957975	0.000997125	0.000895943	0.000489037	0.000854379	0.00069859	0.000203885	Pain and other symptoms associated with female genital organs
727	0.000366703	0.000390956	0.000387382	0.000343141	0.000592492	0.000440218	0.00074757	0.00118208	0.00083661	0.000930281	0.00116407	0.000694272	0.00030631	0.000495267	0.000597967	0.000656055	0.000660786	0.000859968	0.000806716	0.000672479	0.000793549	0.000978075	0.00100515	0.000691657	0.000257487	Other disorders of synovium, tendon, and bursa
930	0.000660066	0.000586434	0.000553403	0.000514712	0.000888738	0.000572284	0.000789102	0.00101321	0.000711119	0.000671869	0.00104154	0.000793454	0.000408413	0.000550297	0.000398645	0.000759642	0.000892061	0.000859968	0.000579827	0.000556535	0.000742352	0.000489037	0.00082925	0.000689651	0.000180206	Allergic reaction to food
726	0.000440044	0.000390956	0.000553403	0.000557605	0.000507851	0.000660328	0.000539912	0.000844345	0.000669288	0.00103365	0.00061267	0.000793454	0.000459465	0.000385208	0.000498306	0.000656055	0.000627746	0.00117529	0.000705876	0.000742046	0.000742352	0.00100524	0.00108054	0.00068181	0.000221881	Peripheral enthesopathies and allied syndromes
324	0.000220022	0.000521275	0.000774765	0.000600498	0.000169284	0.000572284	0.000539912	0.000591041	0.000501966	0.000671869	0.000735204	0.000595091	0.00061262	0.000660357	0.000647797	0.000552467	0.000627746	0.000831303	0.000756296	0.000857991	0.00133111	0.0008694	0.0013067	0.000675956	0.000263854	Other CNS infection and poliomyelitis
697	0	0	0.000276702	0.000300249	0.000380888	0.000396197	0.000415317	0.000802128	0.000878441	0.000775234	0.000673937	0.000942227	0.000510517	0.000935505	0.000548136	0.000690584	0.000825982	0.0009173	0.000882346	0.000834802	0.000844746	0.00133127	0.00118105	0.000667111	0.000340885	Sarcoidosis
661	0.000880088	0.000716752	0.000498063	0.000772068	0.000761776	0.00048424	0.000872165	0.000675476	0.000669288	0.000826916	0.000735204	0.000843045	0.000969982	0.000660357	0.000398645	0.000552467	0.000396471	0.000659309	0.000478988	0.000463779	0.000639959	0.000624881	0.000703606	0.000664501	0.000160085	Fetal distress and abnormal forces of labor
270.33	0.000220022	0.000195478	0.000166021	0.000557605	0.000719455	0.000616306	0.000830634	0.000548824	0.00083661	0.000361776	0.000551403	0.000347136	0.000816827	0.000550297	0.00104644	0.00086323	0.000693825	0.000802637	0.000932765	0.000904369	0.000793549	0.000842231	0.000980023	0.00065989	0.0002591	Amyloidosis
733	0.000440044	0.000456115	0.000498063	0.000686283	0.000169284	0.000528262	0.000332254	0.00101321	0.000585627	0.000361776	0.00061267	0.00104141	0.000561568	0.000550297	0.000548136	0.000828701	0.000627746	0.000831303	0.000831926	0.000904369	0.00104953	0.000978075	0.000728735	0.000659365	0.000242089	Other disorders of bone and cartilage
749	0.000586725	0.00091223	0.000553403	0.000557605	0.000719455	0.000572284	0.000706039	0.000591041	0.000711119	0.000516823	0.000857738	0.000644681	0.000714723	0.000715386	0.000298983	0.000621525	0.000561668	0.000429984	0.000831926	0.000973936	0.000486369	0.000842231	0.000577962	0.000651471	0.000160732	Congenital anomalies of face and neck
1007	0.000660066	0.000586434	0.000553403	0.00102942	0.000846418	0.000792393	0.00107982	0.000970997	0.000627458	0.000671869	0.000796471	0.000347136	0.00061262	0.000550297	0.000298983	0.000621525	0.000627746	0.000687975	0.000705876	0.00044059	0.000742352	0.000380362	0.000301545	0.000649207	0.00021375	Injury to blood vessels
312	0.000146681	0.000260637	0.000442723	0.000428927	0.000677134	0.00105652	0.00107982	0.00101321	0.00104576	0.00103365	0.000673937	0.000843045	0.000765775	0.000385208	0.000398645	0.000690584	0.000528629	0.00045865	0.000579827	0.000463779	0.000614361	0.000597712	0.000603091	0.00064297	0.000266753	Conduct disorders
642	0.000146681	0.000456115	0.000498063	0.000428927	0.000804097	0.00048424	0.000415317	0.00046439	0.000627458	0.00046514	0.000735204	0.000942227	0.000510517	0.00126568	0.00084712	0.00103588	0.000859021	0.000544647	0.000705876	0.000556535	0.000614361	0.000407531	0.000678477	0.000630152	0.000246402	Hypertension complicating pregnancy, childbirth, and the puerperium
964	0.000293363	0.000716752	0.000553403	0.00047182	0.000719455	0.000836415	0.000581444	0.000675476	0.00079478	0.000981963	0.000673937	0.000644681	0.000357362	0.000825446	0.000697628	0.000379821	0.000759904	0.000429984	0.000731086	0.000417401	0.000563164	0.00065205	0.000703606	0.000628737	0.000173503	Poisoning by agents primarily affecting blood constituents
070.4	0.000220022	0.000195478	0.000276702	0.000386034	0.000550171	0.000572284	0.000706039	0.000802128	0.00079478	0.000620187	0.000551403	0.00104141	0.000459465	0.000770416	0.000647797	0.000586996	0.000693825	0.000659309	0.000705876	0.00064929	0.000614361	0.00100524	0.000804121	0.000622319	0.000215435	Chronic hepatitis
619	0.000513385	0.000651593	0.000553403	0.000386034	0.000592492	0.000440218	0.000581444	0.000591041	0.000376475	0.00046514	0.000551403	0.000843045	0.000816827	0.000660357	0.00089695	0.000483409	0.000792943	0.000429984	0.000630247	0.000695668	0.000793549	0.000679219	0.000653348	0.000612095	0.000148563	Noninflammatory female genital disorders
194	0.000146681	0.000130319	0.000276702	0.000171571	0.000211604	0.000660328	0.000539912	0.000802128	0.000501966	0.00046514	0.00061267	0.000743863	0.000714723	0.000440238	0.000747459	0.000759642	0.000363432	0.000831303	0.000756296	0.00064929	0.00115193	0.000923737	0.00143234	0.000610142	0.0003222	Cancer of other endocrine glands
601	0.000220022	0.000325797	0.000498063	0.000343141	0.000507851	0.000396197	0.000456849	0.000591041	0.000627458	0.000361776	0.000306335	0.000843045	0.000816827	0.000715386	0.000647797	0.000690584	0.000693825	0.000659309	0.000781506	0.000973936	0.000716754	0.00105958	0.000778992	0.00060922	0.000221584	Inflammatory diseases of prostate
416	7.33407e-05	0.000390956	0.000442723	0.000171571	0	0.000176087	0.000581444	0.000717693	0.000962102	0.000826916	0.000428869	0.000743863	0.00117419	0.000770416	0.000597967	0.000621525	0.000759904	0.00071664	0.000957975	0.000718857	0.000691156	0.00065205	0.000577962	0.000598009	0.000291384	Cardiomegaly
755	0.000660066	0.000390956	0.000498063	0.000386034	0.000253925	0.000440218	0.000539912	0.000548824	0.000627458	0.000516823	0.000490136	0.000247954	0.000561568	0.000660357	0.000398645	0.000759642	0.000660786	0.000659309	0.000932765	0.00111307	0.000742352	0.000787894	0.00082925	0.000595913	0.000208758	Congenital anomalies of limbs
557.1	0.000220022	0.000325797	0.000166021	0.000386034	0.000126963	8.80437e-05	0.000207658	0.000337738	0.000752949	0.000206729	0.000306335	0.000396727	0.00061262	0.000330178	0.00104644	0.00086323	0.000825982	0.000831303	0.000882346	0.00088118	0.000742352	0.00154862	0.00160824	0.00059537	0.000426881	Celiac disease
110	0.000513385	0.000521275	0.000442723	0.00047182	0.000423209	0.000396197	0.00103829	0.00105543	0.000501966	0.000568505	0.00061267	0.000694272	0.000561568	0.000330178	0.000398645	0.000690584	0.00046255	0.000429984	0.000579827	0.000602913	0.000588762	0.000978075	0.00062822	0.000586567	0.000197459	Dermatophytosis / Dermatomycosis
117	0.000293363	0.000651593	0.000719424	0.000600498	0.000296246	0.000748371	0.000581444	0.000633259	0.000543797	0.000826916	0.000919005	0.000644681	0.000357362	0.000385208	0.000249153	0.000483409	0.000561668	0.000544647	0.000932765	0.000556535	0.000639959	0.000624881	0.000603091	0.00058249	0.000183293	Mycoses
211	0	0.000325797	0.000221361	0.000171571	0.000846418	0.000616306	0.000664507	0.000675476	0.000543797	0.000361776	0.000490136	0.000396727	0.000408413	0.000385208	0.000996612	0.000656055	0.000561668	0.00071664	0.000806716	0.000742046	0.000895943	0.000842231	0.00105541	0.000581774	0.000270818	Benign neoplasm of other parts of digestive system
592	0.000220022	6.51593e-05	0.000387382	0.000257356	0.00046553	0.000660328	0.000706039	0.000675476	0.000627458	0.000310094	0.000428869	0.000595091	0.000663672	0.000770416	0.000398645	0.000586996	0.000561668	0.000544647	0.000554617	0.00106669	0.000895943	0.000842231	0.000980023	0.000576711	0.000245155	Cystitis and urethritis
694	0.000220022	0.000195478	0.000608744	0.000128678	0.000296246	0.000308153	0.000290722	0.000126652	0.000376475	0.000361776	0.000490136	0.000743863	0.000459465	0.000935505	0.000747459	0.000483409	0.000759904	0.00071664	0.000806716	0.000742046	0.00112633	0.00105958	0.00115592	0.000571301	0.000317301	Dyschromia and Vitiligo
1010	0.000220022	0.000716752	0.000553403	0.000343141	0.000338567	0.000396197	0.000456849	0.000379955	0.000167322	0.000516823	0.000428869	0.000198364	0.00030631	0.000330178	0.000548136	0.000552467	0.000627746	0.00045865	0.00113444	0.00129858	0.000793549	0.00119542	0.00115592	0.000570334	0.000332271	Other tests
283	7.33407e-05	0.000456115	0.000166021	0.000257356	0.000338567	0.000352175	0.000456849	0.000591041	0.000501966	0.000413458	0.000735204	0.001091	0.000459465	0.000605327	0.000697628	0.000690584	0.000792943	0.000659309	0.000605037	0.000533346	0.000716754	0.00108675	0.000778992	0.000567792	0.000252207	Acquired hemolytic anemias
594	0.000366703	0.000586434	0.000442723	0.000428927	0.000296246	0.00048424	0.000581444	0.000548824	0.000543797	0.000723552	0.00061267	0.000495909	0.00030631	0.000330178	0.000647797	0.000483409	0.00046255	0.000515981	0.000983185	0.000742046	0.000691156	0.000787894	0.000980023	0.000567043	0.000188005	Urinary calculus
627	0.00110011	0.000521275	0.000498063	0.00064339	0.000211604	0.000572284	0.000581444	0.000591041	0.000501966	0.000620187	0.000796471	0.000396727	0.000663672	0.000715386	0.000398645	0.000586996	0.000759904	0.00045865	0.000504197	0.000533346	0.000563164	0.000353194	0.000326674	0.0005608	0.00018209	Menopausal and postmenopausal disorders
729	0.000440044	0.000456115	0.000442723	0.000729176	0.000380888	0.000352175	0.000622975	0.000633259	0.000543797	0.000310094	0.000490136	0.000495909	0.000255258	0.000770416	0.000697628	0.000552467	0.000297354	0.000687975	0.000655457	0.0010435	0.000563164	0.000787894	0.000552833	0.000554836	0.00018582	Other disorders of soft tissues
772.2	0.000293363	0.000456115	0.000664084	0.000729176	0.000719455	0.000528262	0.000539912	0.00101321	0.000376475	0.000620187	0.000551403	0.000495909	0.000153155	0.000660357	0.000697628	0.000690584	0.000528629	0.000429984	0.000378148	0.000626101	0.000563164	0.000461869	0.000427189	0.000548016	0.000176578	Spasm of muscle
652	0.000660066	0.000651593	0.000608744	0.000428927	0.000550171	0.000528262	0.000706039	0.00046439	0.000292814	0.000361776	0.000673937	0.000297545	0.000816827	0.000330178	0.000448475	0.000552467	0.000627746	0.000601978	0.000428568	0.00044059	0.000691156	0.000624881	0.000728735	0.000544168	0.000146993	Malposition and malpresentation of fetus or obstruction
609	0.000513385	0.000260637	0.000664084	0.00132967	0.00097338	0.000792393	0.00107982	0.000591041	0.000376475	0.000723552	0.000245068	0.000793454	0.000255258	0.000495267	0.000348814	0.00041435	0.000792943	0.000315322	0.000403358	0.000417401	0.000358377	0.000108675	0.000251288	0.000543653	0.000306044	Male infertility and abnormal spermatozoa
529	0.000220022	0.000716752	0.000553403	0.000772068	0.000888738	0.000396197	0.000706039	0.000675476	0.000334644	0.000413458	0.000306335	0.000595091	0.000561568	0.000220119	0.000298983	0.000379821	0.000363432	0.000515981	0.000554617	0.000579724	0.000665557	0.000842231	0.000929765	0.000543044	0.000210043	Diseases and other conditions of the tongue
381	0.000220022	0.000130319	0.000221361	0.000557605	0.000253925	0.000704349	0.000706039	0.000802128	0.000585627	0.000568505	0.000306335	0.000793454	0.000510517	0.000990535	0.000298983	0.000379821	0.000429511	0.000544647	0.000478988	0.000602913	0.000665557	0.000842231	0.000678477	0.000533559	0.000226812	Otitis media and Eustachian tube disorders
530.9	0.000513385	0.000847071	0.000719424	0.000729176	0.000550171	0.000616306	0.000581444	0.000802128	0.000752949	0.00046514	0.00061267	0.000247954	0.00030631	0.000385208	0.000199322	0.000725113	0.00046255	0.000429984	0.000403358	0.000510157	0.000383975	0.000516206	0.000326674	0.000525508	0.000180026	Heartburn
568	0.000366703	0.000456115	0.000498063	0.00047182	0.000507851	0.00048424	0.000622975	0.00046439	0.000501966	0.000361776	0.000735204	0.000495909	0.000663672	0.000660357	0.000448475	0.000794171	0.000759904	0.000659309	0.000403358	0.000533346	0.000639959	0.000135844	0.000376932	0.00052358	0.000152445	Other disorders of peritoneum
788	0.000513385	0.000325797	0.000442723	0.000386034	0.000761776	0.00048424	0.000373785	0.000548824	0.000962102	0.000671869	0.000245068	0.000446318	0.000357362	0.000605327	0.000498306	0.00041435	0.000561668	0.000515981	0.000504197	0.000602913	0.000537566	0.000516206	0.000703606	0.000520844	0.000155419	Syncope and collapse
772.1	0.000440044	0.000390956	0.000221361	0.000300249	0.000338567	0.000396197	0.00049838	0.000422172	0.000627458	0.000206729	0.000367602	0.0005455	0.000357362	0.000385208	0.000647797	0.000690584	0.000726864	0.000515981	0.000680667	0.000510157	0.000665557	0.00103241	0.000904636	0.000516193	0.000206981	Muscular wasting and disuse atrophy
352	0.000146681	0.000390956	0.000221361	4.28927e-05	8.46418e-05	0.000264131	0.000581444	0.000717693	0.000460136	0.000723552	0.000122534	0.000743863	0.000204207	0.000495267	0.000448475	0.000759642	0.000561668	0.0010033	0.000781506	0.000788424	0.000614361	0.000679219	0.000929765	0.000511553	0.000283081	Disorders of other cranial nerves
288.1	0.000146681	0.000781912	0.000719424	0.00064339	0.00046553	0.000440218	0.00024919	0.000717693	0.000543797	0.000361776	0.000245068	0.000446318	0.000204207	0.000605327	0.000448475	0.000517938	0.00046255	0.000515981	0.000504197	0.000463779	0.000767951	0.000760725	0.000703606	0.00050938	0.000185953	Decreased white blood cell count
252	0.000513385	0.000260637	0.000498063	0.000300249	0.000804097	0.000572284	0.000706039	0.000675476	0.000543797	0.000413458	0.000857738	0.000495909	0.00061262	0.000275149	0.000597967	0.000586996	0.000363432	0.000544647	0.000327728	0.000347834	0.000511967	0.000380362	0.000402061	0.000503995	0.000162828	Disorders of parathyroid gland
253	0.000293363	0.000195478	0.000553403	0.000686283	0.000592492	0.000660328	0.000955229	0.000844345	0.000501966	0.000413458	0.000490136	0.0005455	0.000867878	0.000880475	0.000548136	0.00044888	0.000132157	0.000257991	0.000201679	0.000394212	0.000435172	0.000326025	0.000351803	0.000503321	0.000231397	Disorders of the pituitary gland and its hypothalamic control
628	0.000220022	0.000325797	0.000332042	0.00064339	0.000380888	0.000616306	0.000456849	0.000717693	0.000669288	0.000258411	0.000551403	0.0005455	0.000510517	0.000440238	0.000448475	0.00044888	0.000594707	0.000487315	0.000554617	0.000556535	0.000588762	0.000543375	0.000603091	0.000499743	0.000129835	Ovarian cyst
1003	0.000513385	0.000651593	0.000332042	0.000428927	0.000253925	0.00048424	0.00049838	0.000633259	0.000376475	0.000671869	0.000428869	0.00104141	0.000816827	0.000880475	0.000448475	0.000379821	0.000297354	0.000401319	0.000403358	0.000394212	0.000332779	0.000407531	0.000326674	0.000495791	0.000199737	Sudden death
149	0.000146681	0.000325797	0.000166021	0.000343141	0.000253925	4.40218e-05	0.000332254	8.44345e-05	0.000334644	0.000568505	0.000490136	0.000347136	0.000408413	0.000275149	0.000597967	0.000345292	0.000495589	0.000544647	0.000655457	0.000742046	0.00125432	0.000978075	0.00163337	0.000494218	0.000373843	Cancer of larynx, pharynx, nasal cavities
208	0.000293363	0.000390956	0.000442723	0.000386034	0.000804097	0.000660328	0.000872165	0.000675476	0.000376475	0.000361776	0.000428869	0.000595091	0.000459465	0.000495267	0.000448475	0.000552467	0.00046255	0.000544647	0.000403358	0.000533346	0.000409574	0.000163012	0.000477447	0.000488563	0.000157677	Benign neoplasm of colon
479	0.000220022	0.000130319	0.000442723	0.000300249	0.000423209	0.000264131	0.000456849	0.000422172	0.000460136	0.000413458	0.000306335	0.000396727	0.000663672	0.000275149	0.000298983	0.000483409	0.00046255	0.000401319	0.000428568	0.00088118	0.000998336	0.000950906	0.000980023	0.000480888	0.00024663	Other upper respiratory disease
157	0	0.000260637	0.000166021	0.000171571	0.000634813	0.00048424	0.000539912	0.00046439	0.000585627	0.000206729	0.000245068	0.000297545	0.000204207	0.000550297	0.000797289	0.000379821	0.000528629	0.000429984	0.000806716	0.000463779	0.000793549	0.000950906	0.00108054	0.000480099	0.000274579	Pancreatic cancer
745	7.33407e-05	0.000130319	0.000276702	0.000128678	0.000253925	0.000220109	0.000207658	0.000211086	0.000418305	0.000413458	0.000428869	0.000347136	0.000153155	0.000385208	0.000498306	0.000621525	0.000660786	0.000515981	0.00123528	0.000857991	0.00107513	0.00103241	0.00082925	0.000477157	0.000331022	Pain in joint
505	7.33407e-05	0.000325797	0.000221361	0.000214463	0.000296246	4.40218e-05	0.000456849	0.00046439	0.000376475	0.00046514	0.000735204	0.000297545	0.000765775	0.000660357	0.000797289	0.00044888	0.000726864	0.000773972	0.000554617	0.00064929	0.000639959	0.000516206	0.000326674	0.000470901	0.000224262	Other pulmonary inflamation or edema
704.2	0.000220022	0.000390956	0.000332042	0.000557605	0.000677134	0.000660328	0.000664507	0.00046439	0.000543797	0.000413458	0.00061267	0.000595091	0.000459465	0.000330178	0.000597967	0.000586996	0.000396471	0.000429984	0.000352938	0.0002087	0.000460771	0.000353194	0.000376932	0.000464591	0.00013776	Hirsutism
284	7.33407e-05	0.000260637	0.000332042	0.000300249	0.00046553	0.000308153	0.00024919	0.000422172	0.000418305	0.000361776	0.000490136	0.0005455	0.000714723	0.000935505	0.000747459	0.000586996	0.00046255	0.000802637	0.000352938	0.000278267	0.000358377	0.000597712	0.000603091	0.000463795	0.000204583	Aplastic anemia
728	0.000366703	0.000325797	0.000221361	0.000343141	0.000296246	0.000308153	0.000415317	0.000591041	0.000501966	0.000516823	0.000673937	0.000297545	0.000459465	0.000165089	0.000348814	0.000656055	0.000165196	0.000630644	0.000378148	0.000626101	0.000537566	0.000842231	0.000929765	0.000460744	0.000202752	Disorders of muscle, ligament, and fascia
112	0.000513385	0.000521275	0.000774765	0.000300249	0.000296246	0.000572284	0.000622975	0.00046439	0.000292814	0.000568505	0.000551403	0.000446318	0.00030631	0.000275149	0.000199322	0.000552467	0.000363432	0.000343987	0.000605037	0.000579724	0.000537566	0.000516206	0.000376932	0.000460032	0.000143653	Candidiasis
377	7.33407e-05	0	0.000276702	0.000128678	0.000126963	0.000352175	0.00074757	0.00139317	0.000250983	0.000206729	0.000428869	0.000198364	0.000408413	0.000440238	0.000398645	0.000241704	0.000330393	0.000659309	0.000403358	0.00088118	0.000742352	0.00103241	0.000854379	0.000459823	0.000344587	Disorders of optic nerve and visual pathways
624.9	0.000220022	0.000456115	0.000221361	0.000428927	0.000253925	0.000572284	0.000539912	0.000675476	0.00079478	0.000413458	0.000673937	0.000495909	0.000510517	0.000495267	0.000697628	0.000379821	0.000396471	0.000401319	0.000176469	0.000510157	0.000435172	0.000461869	0.000326674	0.000458151	0.00015956	stress incontinence, female
567	7.33407e-05	0.000130319	0.000553403	0.000386034	0.000338567	0.000308153	0.000539912	0.000717693	0.000209153	0.000155047	0.000428869	0.000396727	0.000561568	0.000495267	0.000298983	0.000517938	0.000528629	0.00045865	0.000504197	0.000927558	0.000691156	0.000679219	0.000552833	0.000454488	0.000204429	Peritonitis and retroperitoneal infections
131	0.000220022	0.000260637	0.000830105	0.00047182	0.000761776	0.000880437	0.000539912	0.00101321	0.000418305	0.000361776	0.000245068	0.000396727	0.000459465	0.000550297	0.000249153	0.000276234	0.000396471	0.000286656	0.000327728	0.000347834	0.000409574	0.000298856	0.000326674	0.000449076	0.000220577	Protozoan infection
574	0.000586725	0.000651593	0.000387382	0.000343141	0.00046553	0.000132066	0.00024919	0.000591041	0.000334644	0.000723552	0.000735204	0.000347136	0.000510517	0.000495267	9.96612e-05	0.000345292	0.00046255	0.000401319	0.000554617	0.000463779	0.000358377	0.000570544	0.000477447	0.000447242	0.000164158	Cholelithiasis and cholecystitis
591	0.000293363	0.000456115	0.000110681	0.000257356	0.000169284	0.000440218	0.000332254	0.000422172	0.000585627	0.000361776	0.000428869	0.000297545	0.000204207	0.000385208	0.000298983	0.000483409	0.000396471	0.000315322	0.000756296	0.000857991	0.000767951	0.000950906	0.000703606	0.000446766	0.000224227	Urinary tract infection
386.9	0.000146681	0.000456115	0.000608744	0.000428927	0.000253925	0.000220109	0.00049838	0.000422172	0.000460136	0.000155047	0.000857738	0.000247954	0.000765775	0.000660357	0.000548136	0.00041435	0.000297354	0.000401319	0.000428568	0.00044059	0.000409574	0.00065205	0.000452318	0.000444623	0.000182053	Dizziness and giddiness (Light-headedness and vertigo)
347	0.000146681	6.51593e-05	0.000221361	8.57854e-05	0	4.40218e-05	0.000332254	0.000591041	0.000460136	0.000258411	0.000490136	0.000644681	0.000969982	0.000495267	0.000398645	0.00120852	0.000429511	0.000659309	0.000453778	0.00064929	0.000511967	0.000407531	0.000603091	0.000440285	0.000291058	Cataplexy and narcolepsy
575	0.000366703	0.000195478	0.000332042	0.000257356	0.000211604	0.000220109	8.30634e-05	0.000379955	0.000250983	0.000361776	0.000183801	0.000247954	0.000510517	0.000660357	0.000498306	0.000517938	0.000495589	0.00045865	0.000731086	0.000904369	0.000665557	0.000842231	0.000653348	0.000436034	0.000224692	Other biliary tract disease
361	0.000220022	0.000260637	0.000387382	0.000386034	0.000169284	0.000308153	0.000373785	0.000844345	0.000543797	0.000620187	0.000428869	0.000495909	0.000510517	0.000605327	0.000498306	0.000310763	0.000297354	0.000372653	0.000226889	0.000463779	0.000460771	0.000461869	0.000778992	0.000435897	0.000169222	Retinal detachments and defects
395	0.000146681	0.000130319	5.53403e-05	8.57854e-05	0.000211604	0.000220109	0.000290722	0.000422172	0.000334644	0.000361776	0.00061267	0.000297545	0.000204207	0.000440238	0.000498306	0.000379821	0.000660786	0.000601978	0.000529407	0.000834802	0.000870344	0.000978075	0.000804121	0.000433541	0.000265743	Heart valve disorders
261	0.000293363	0.000260637	0.000166021	0.00047182	0.000211604	0.000792393	0.000830634	0.000802128	0.000418305	0.000620187	0.000367602	0.000644681	0.000153155	0.000275149	0.000149492	0.000276234	0.000198236	0.000286656	0.000529407	0.000556535	0.000537566	0.000461869	0.000603091	0.000430729	0.000216242	Vitamin deficiency
738	0.000366703	0.000521275	0.000498063	0.000300249	0.000169284	0.000176087	0.000373785	0.000379955	0.000501966	0.000361776	0	9.91818e-05	0.000204207	0.000165089	0.000249153	0.000379821	0.000495589	0.00071664	0.000756296	0.000742046	0.000742352	0.000815062	0.000778992	0.000425808	0.00024215	Other acquired musculoskeletal deformity
681	0.000220022	6.51593e-05	0.000553403	0.000257356	0.000423209	0.000308153	0.000207658	0.000633259	0.000125492	0.000258411	0.000428869	0.000198364	0.000561568	0.000330178	0.000448475	0.000517938	0.000495589	0.000544647	0.000504197	0.000834802	0.000639959	0.00065205	0.000577962	0.00042551	0.000195481	Superficial cellulitis and abscess
355	7.33407e-05	0.000195478	0.000110681	0.000300249	0.000126963	0.000176087	0.00024919	0.000337738	0.000125492	0.000155047	0.000183801	0.000743863	0.00030631	0.000605327	0.000597967	0.000517938	0.000528629	0.000659309	0.000504197	0.000834802	0.000639959	0.000733556	0.00108054	0.000425498	0.000277864	Complex regional/central pain syndrome
228	0	6.51593e-05	0.000166021	0.000428927	0.00046553	0.000440218	0.000581444	0.000844345	0.000585627	0.000671869	0.000428869	0.000595091	0.000357362	0.000605327	0.000348814	0.00041435	0.000363432	0.000372653	0.000201679	0.000463779	0.000358377	0.000407531	0.000477447	0.000419298	0.00019102	Hemangioma and lymphangioma, any site
915	0.000366703	0.000325797	0.000387382	0.000428927	0.000380888	0.000528262	0.000539912	0.000506607	0.000292814	0.000361776	0.000490136	0.000297545	0.000408413	0.000605327	0.000298983	0.000345292	0.000363432	0.000286656	0.000302518	0.00044059	0.000358377	0.000516206	0.000728735	0.000415708	0.000113884	Superficial injury without mention of infection
306	7.33407e-05	0.000390956	0.000110681	0.000257356	0.000719455	0.000528262	0.000456849	0.00046439	0.000209153	0.000206729	0.000183801	0.000297545	0.000204207	0.000660357	0.000597967	0.00044888	0.000429511	0.000802637	0.000579827	0.000626101	0.000255984	0.000624881	0.000351803	0.000412203	0.000205835	Other mental disorder
912	0.000440044	0.000456115	0.00110681	0.000514712	0.000634813	0.000308153	0.00074757	0.000633259	0.000376475	0.000361776	0.000183801	0.000297545	0.000255258	0.000165089	0.000199322	0.000172646	0.000264314	0.000429984	0.000504197	0.000510157	0.000230385	0.000353194	0.000276417	0.000409654	0.000220538	Insect bite
565	0.000293363	0.000325797	0.000664084	0.000257356	0.000296246	0.000396197	0.000290722	0.000717693	0.000376475	0.000206729	0.000245068	0.000446318	0.000357362	0.000220119	0.000249153	0.000517938	0.000363432	0.000515981	0.000327728	0.000417401	0.000460771	0.000787894	0.000427189	0.000398305	0.000156765	Anal and rectal conditions
691	0.000146681	6.51593e-05	0.000442723	0.00047182	0.0010157	0.000836415	0.000456849	0.000633259	0.000543797	0.00046514	0.000551403	0.000495909	0.000153155	0.000220119	0.000149492	0.000207175	6.60786e-05	0.00045865	0.000252099	0.000301456	0.00030718	0.000407531	0.000452318	0.000395657	0.000235317	Congenital anomalies of skin
735	0.000440044	0.000325797	0.000332042	0.000343141	0.000211604	0.000220109	0.000332254	0.000379955	0.000418305	0.000361776	0.000183801	9.91818e-05	0.000255258	0.000330178	9.96612e-05	0.000276234	0.000231275	0.000401319	0.000630247	0.000904369	0.000767951	0.000679219	0.000854379	0.0003947	0.000224946	Acquired foot deformities
281	0.000293363	0.000130319	0.000276702	0.000514712	0.000169284	0.000308153	0.000456849	0.000337738	0.000292814	5.16823e-05	0.000183801	0.000495909	0.000153155	0.000385208	0.000498306	0.00041435	0.00046255	0.000372653	0.000605037	0.000533346	0.000460771	0.000760725	0.000653348	0.000383077	0.000177982	Other deficiency anemia
508	0.000293363	0.000325797	0.000387382	0.000343141	0.000423209	0.000396197	0.000415317	0.000168869	0.000334644	0.000516823	0.000428869	0.000396727	0.000357362	0.000770416	0.000298983	0.000656055	0.000363432	0.000315322	0.000352938	0.000301456	0.000255984	0.000163012	0.000527704	0.000382304	0.000137259	Pulmonary collapse; interstitial and compensatory emphysema
378	0.000220022	0.000195478	0.000221361	0.000214463	0.000296246	0.000616306	0.000290722	0.000168869	0.000418305	0.000361776	0.000122534	0.000148773	0.000459465	0.000715386	0.000597967	0.000345292	0.000594707	0.000401319	0.000252099	0.000579724	0.000511967	0.000489037	0.000402061	0.000374951	0.000171714	Strabismus and other disorders of binocular eye movements
503	0	0.000195478	0.000221361	0.000171571	0.000126963	8.80437e-05	0.000207658	0.000253303	0.000167322	0.000206729	0.000367602	0.000198364	0.00061262	0.000550297	0.000697628	0.00041435	0.000825982	0.000859968	0.000605037	0.000626101	0.000588762	0.000326025	0.000226159	0.000371188	0.000247213	Pulmonary congestion and hypostasis
276.4	0.000220022	0.000390956	0.000553403	0.000428927	0.000338567	0.000220109	0.000290722	0.000211086	0.000292814	5.16823e-05	0.000306335	0.000446318	0.000408413	0.000385208	0.000597967	0.000621525	0.000396471	0.00045865	0.000478988	0.0002087	0.000281582	0.000298856	0.000477447	0.000363685	0.000138022	Acid-base balance disorder
385	0.000146681	0.000195478	0.000276702	0.000128678	0.000253925	0.000528262	0.00024919	0.000253303	0.000460136	0.000413458	0.000306335	0.000446318	0.000153155	0.000440238	0.000149492	0.00044888	0.000363432	0.000544647	0.000302518	0.000486968	0.000358377	0.000543375	0.000577962	0.000349022	0.000143463	Other disorders of middle ear and mastoid
637	0.000366703	0.000325797	0.000110681	0.000257356	0.000253925	0.000352175	0.000124595	0.000506607	0.000292814	0.000258411	0.000367602	0.000198364	0.000204207	0.000275149	0.000149492	0.000517938	0.000396471	0.000487315	0.000554617	0.000301456	0.000691156	0.000543375	0.000402061	0.000345142	0.000151163	Short gestation; low birth weight; and fetal growth retardation
526	0.000146681	0.000390956	0.000387382	0.000514712	0.000253925	0.000220109	0.000290722	0.000506607	0.000460136	0.000413458	0.000122534	0.000247954	0.000204207	0.000440238	0.000199322	0.000241704	0.000330393	0.000229325	0.000327728	0.000533346	0.000332779	0.0004347	0.00062822	0.000341615	0.000134864	Diseases of the jaws
700	0.000220022	0.000651593	0.000276702	0.000600498	0.000550171	0.000264131	0.000332254	0.000337738	0.000334644	0.000258411	0.000245068	0.000247954	0.000204207	0.000330178	0.000498306	0.000276234	0.000396471	0.00045865	0.000453778	0.000255078	0.000179189	0.000135844	0.000150773	0.000332952	0.000142192	Corns and callosities
736	0.000440044	0.000586434	0.000276702	0.000386034	0.00046553	0.00048424	0.000373785	0.000211086	0.000376475	0.000568505	0.00061267	0.000198364	0.000204207	0.000275149	0.000398645	6.90584e-05	0.000264314	0.000229325	0.000201679	0.000255078	0.00015359	0.00021735	0.000276417	0.00032716	0.000146629	Other acquired deformities of limbs
356	0	0	0.000387382	0.000171571	0.000126963	0.000352175	0.000539912	0.000253303	0.000250983	5.16823e-05	0.000183801	0.000396727	0.000255258	0.000550297	0.000249153	0.00041435	0.000231275	0.000286656	0.000327728	0.000371023	0.000537566	0.000597712	0.000753864	0.00031693	0.000192938	Hereditary and idiopathic peripheral neuropathy
229	7.33407e-05	6.51593e-05	0.000166021	8.57854e-05	0.000253925	0.000176087	0.000207658	0.00046439	0.000376475	0.000568505	0.000367602	0.000743863	0.00030631	0.000385208	0.000298983	0.000310763	0.000165196	0.000286656	0.000302518	0.00044059	0.000511967	0.000326025	0.000402061	0.000316743	0.000164874	Benign neoplasm of unspecified sites
961	0.000146681	0.000325797	0.000608744	0.000257356	0.000338567	0.00048424	0.00024919	0.000379955	0.000292814	0.000516823	0.000245068	0.000148773	0.000357362	0.000440238	0.000348814	0.000103588	0.000297354	0.000315322	0.000302518	0.000231889	0.000281582	0.000380362	0.00020103	0.000315394	0.000120344	Poisoning by other anti-infectives
981	0.000146681	0.000521275	0.000553403	0.000171571	0.000380888	0.000528262	0.00024919	0.000295521	0.000334644	0.000568505	0.000245068	0.000148773	0.00030631	0.000440238	0.000348814	6.90584e-05	0.000297354	0.000286656	0.000252099	0.000278267	0.000281582	0.000271687	0.000175901	0.000310946	0.000135809	Toxic effect of (non-ethyl) alcohol and petroleum and other solvents
418	0.000366703	0.000521275	0.000166021	0.000386034	0.000253925	0.000440218	0.000124595	0.000253303	0.000125492	0.000258411	0.000306335	0.000148773	0.000153155	0.000330178	0.000199322	0.000276234	0.000495589	0.000372653	0.000655457	0.000394212	0.000281582	0.000380362	0.000251288	0.000310483	0.000136042	Nonspecific chest pain
145	0	6.51593e-05	5.53403e-05	4.28927e-05	8.46418e-05	8.80437e-05	0.000207658	0.000211086	0.000292814	0.000103365	0.000183801	0.000297545	0.000255258	0.000275149	0.000448475	0.000207175	0.000297354	0.000487315	0.000403358	0.000486968	0.000844746	0.000815062	0.000980023	0.00031014	0.000266901	Cancer of mouth
841	0.000440044	0.000325797	0.000166021	0.000257356	0.000380888	0.000396197	0.00024919	0.000337738	0.000334644	0.000516823	0.00061267	0.000247954	0.000255258	0.000165089	0.000149492	0.000276234	0.000231275	0.000315322	0.000277309	0.0002087	0.00030718	0.000271687	0.000276417	0.000304317	0.000110112	Sprains and strains of back and neck
540	0.000146681	0	0.000387382	8.57854e-05	0.000211604	0.000176087	0.000207658	0.000379955	0.000167322	0.000103365	0.000183801	0.000297545	0.000459465	0.000275149	0.000298983	0.000483409	0.000330393	0.000257991	0.000302518	0.000695668	0.000614361	0.000489037	0.000402061	0.000302444	0.000170383	Appendiceal conditions
507	0.000220022	0.000521275	0.000221361	0.000171571	0.000253925	0.000308153	8.30634e-05	0.000253303	8.3661e-05	0.00046514	0.000428869	0.000247954	0.00030631	0.000385208	0.000298983	0.00044888	0.000297354	0.000401319	0.000378148	0.000347834	0.00030718	0.000163012	0.00020103	0.000295372	0.000116602	Pleurisy; pleural effusion
558	7.33407e-05	0.000195478	0.000276702	0.000257356	8.46418e-05	0.000220109	0.000373785	0.000295521	0.000418305	0.000258411	0.00061267	0.000396727	0.000459465	0.000220119	0.000249153	0.000138117	0.000198236	0.000257991	0.000201679	0.000371023	0.00030718	0.000461869	0.000427189	0.000293699	0.000130503	Noninfectious gastroenteritis
724	0.000293363	0.000195478	0.000276702	0.000171571	4.23209e-05	0.000220109	0.000124595	0.000126652	0.000209153	0.000413458	0.000122534	0.000148773	0.000204207	0.000220119	0.000149492	0.000345292	0.000363432	0.000372653	0.000453778	0.000371023	0.000819148	0.000407531	0.000703606	0.000293695	0.000185669	Other and unspecified disorders of back
963	7.33407e-05	0.000325797	0.000498063	0.000214463	0.000296246	0.00048424	0.00024919	0.000253303	0.000292814	0.000516823	0.000245068	0.000148773	0.000255258	0.000440238	0.000398645	6.90584e-05	0.000330393	0.000286656	0.000252099	0.000231889	0.00030718	0.000244519	0.000251288	0.000289798	0.000117963	Poisoning by primarily systemic agents
344	0	6.51593e-05	0.000498063	0.000343141	0.000296246	0.000264131	0.000290722	0.000253303	0.000209153	0.000206729	0.000183801	0.000247954	0.000255258	0.000385208	0.000298983	0.000379821	0.000297354	0.000343987	0.000226889	0.000371023	0.000358377	0.000353194	0.000527704	0.0002894	0.000118022	Other paralytic syndromes
969	0.000146681	0.000325797	0.000498063	0.000171571	0.000296246	0.000440218	0.000290722	0.000253303	0.000334644	0.000516823	0.000245068	0.000148773	0.000255258	0.000440238	0.000348814	6.90584e-05	0.000297354	0.000343987	0.000252099	0.000231889	0.000281582	0.000271687	0.000175901	0.000288512	0.000111946	Poisoning by psychotropic agents
560	0.000146681	0.000195478	0.000166021	0.000257356	0.000126963	0.000440218	0.000166127	0.000422172	0.000125492	0.000361776	0.000306335	0.000247954	0.000255258	0.000275149	0.000199322	0.000310763	0.000264314	0.000401319	0.000252099	0.000301456	0.000435172	0.000597712	0.000326674	0.000286166	0.000117472	Intestinal obstruction without mention of hernia
785	7.33407e-05	0.000195478	0.000166021	0.000128678	0.000211604	0.000220109	0.000166127	8.44345e-05	0.000209153	0.000103365	0.000122534	4.95909e-05	0.000153155	0.000275149	9.96612e-05	0.000621525	0.00046255	0.000257991	0.000655457	0.000579724	0.000435172	0.000624881	0.000577962	0.000281464	0.000204602	Abdominal pain
966	7.33407e-05	0.000325797	0.000498063	0.000171571	0.000296246	0.000440218	0.00024919	0.000253303	0.000292814	0.000516823	0.000245068	0.000148773	0.000255258	0.000495267	0.000348814	6.90584e-05	0.000297354	0.000286656	0.000252099	0.000231889	0.000281582	0.000244519	0.000175901	0.000280418	0.000120249	Poisoning by anticonvulsants and anti-Parkinsonism drugs
974	7.33407e-05	0.000325797	0.000498063	0.000171571	0.000296246	0.000440218	0.00024919	0.000253303	0.000292814	0.000516823	0.000245068	0.000148773	0.000255258	0.000440238	0.000348814	6.90584e-05	0.000297354	0.000286656	0.000252099	0.000255078	0.00030718	0.000244519	0.000175901	0.000280146	0.000116091	Poisoning by water, mineral, and uric acid metabolism drugs
960	7.33407e-05	0.000325797	0.000498063	0.000171571	0.000296246	0.000440218	0.00024919	0.000253303	0.000334644	0.000516823	0.000245068	0.000148773	0.000255258	0.000440238	0.000348814	6.90584e-05	0.000297354	0.000286656	0.000252099	0.000231889	0.000281582	0.000244519	0.000175901	0.000279844	0.000116829	Poisoning by antibiotics
972	7.33407e-05	0.000325797	0.000498063	0.000171571	0.000296246	0.000440218	0.00024919	0.000253303	0.000292814	0.000516823	0.000245068	0.000148773	0.000255258	0.000440238	0.000348814	6.90584e-05	0.000297354	0.000286656	0.000252099	0.000231889	0.000281582	0.000244519	0.00020103	0.000279118	0.000115373	Poisoning by agents primarily affecting the cardiovascular system
973	7.33407e-05	0.000325797	0.000498063	0.000171571	0.000296246	0.000440218	0.00024919	0.000253303	0.000292814	0.000516823	0.000245068	0.000148773	0.000255258	0.000440238	0.000348814	6.90584e-05	0.000297354	0.000286656	0.000252099	0.000231889	0.000281582	0.000244519	0.000175901	0.000278025	0.000116261	Poisoning by agents primarily affecting the gastrointestinal system
967	7.33407e-05	0.000325797	0.000498063	0.000171571	0.000296246	0.000440218	0.00024919	0.000253303	0.000292814	0.000516823	0.000245068	0.000148773	0.000255258	0.000440238	0.000348814	6.90584e-05	0.000297354	0.000286656	0.000252099	0.000231889	0.000281582	0.000244519	0.000175901	0.000278025	0.000116261	Adverse effects of sedatives or other central nervous system depressants and anesthetics
975	7.33407e-05	0.000325797	0.000498063	0.000171571	0.000296246	0.000440218	0.00024919	0.000253303	0.000292814	0.000516823	0.000245068	0.000148773	0.000255258	0.000440238	0.000348814	6.90584e-05	0.000297354	0.000286656	0.000252099	0.000231889	0.000281582	0.000244519	0.000175901	0.000278025	0.000116261	Poisoning by agents primarily acting on the smooth and skeletal muscles and respiratory system
961.1	7.33407e-05	0.000325797	0.000498063	0.000171571	0.000296246	0.000440218	0.00024919	0.000253303	0.000292814	0.000516823	0.000245068	0.000148773	0.000255258	0.000440238	0.000348814	6.90584e-05	0.000297354	0.000286656	0.000252099	0.000231889	0.000281582	0.000244519	0.000175901	0.000278025	0.000116261	Poisoning/allergy of sulfonamides
971	7.33407e-05	0.000325797	0.000498063	0.000171571	0.000296246	0.000440218	0.00024919	0.000253303	0.000292814	0.000516823	0.000245068	0.000148773	0.000255258	0.000440238	0.000348814	6.90584e-05	0.000297354	0.000286656	0.000252099	0.000231889	0.000281582	0.000244519	0.000175901	0.000278025	0.000116261	Poisoning by drugs primarily affecting the autonomic nervous system
962	7.33407e-05	0.000325797	0.000498063	0.000171571	0.000296246	0.000440218	0.00024919	0.000253303	0.000292814	0.000516823	0.000245068	0.000148773	0.000255258	0.000440238	0.000348814	6.90584e-05	0.000297354	0.000286656	0.000252099	0.000231889	0.000281582	0.000244519	0.000175901	0.000278025	0.000116261	Poisoning by hormones and synthetic substitutes
223	0.000220022	0.000390956	0.000332042	0.000386034	0.000634813	0.000440218	0.000332254	0.000253303	0.000250983	0.000206729	0.000367602	0.000297545	0.000153155	5.50297e-05	4.98306e-05	0.000138117	0.000132157	0.000171994	0.000126049	0.000278267	0.000358377	0.000353194	0.000402061	0.000275249	0.000138494	Benign neoplasm of kidney and other urinary organs
800	0.000513385	0.000260637	0.000276702	0.000343141	0.000169284	0.000132066	0.000415317	0.000168869	0.000292814	0.000155047	0.000245068	0.000495909	0.000204207	0.000220119	0.000249153	0.000207175	0.000231275	0.000257991	0.000252099	0.000185512	0.000255984	0.000516206	0.000276417	0.000274973	0.000111031	Fracture of lower limb
217	7.33407e-05	0.000130319	0.000166021	0.000171571	0.00046553	0.000440218	0.000373785	0.000379955	0.000460136	0.000206729	0.000306335	0.000148773	0.000255258	0.000165089	0.000348814	0.000138117	0.000363432	0.000315322	0.000226889	0.000231889	0.000281582	0.000407531	0.000251288	0.000274258	0.000115371	Vascular hamartomas and non-neoplastic nevi
525	0.000293363	0.000130319	0.000442723	0.000343141	0.000211604	0.000220109	0.000456849	0.000422172	0.000125492	0.000206729	0.000306335	0.000247954	0.000102103	0.000330178	9.96612e-05	0.000310763	0.000198236	0.000171994	0.000277309	0.000278267	0.000230385	0.000298856	0.000603091	0.000274245	0.00012362	Other diseases of the teeth and supporting structures
1013	0.000146681	0.000325797	0.000276702	0.000386034	0.000126963	0.000308153	0.00024919	0.000168869	0.000376475	0.000206729	0.000122534	0.000347136	0.000459465	0.000275149	0.000298983	0.000207175	0.000297354	0.000315322	0.000252099	0.000231889	0.000383975	0.000163012	0.000326674	0.000271842	9.05282e-05	Asphyxia and hypoxemia
260.7	7.33407e-05	0.000260637	0	0.000128678	0.000169284	0.000176087	0.00024919	0.000211086	0.000334644	0.000206729	0.000367602	0.000396727	0.000510517	0.000550297	0.000697628	0.000276234	0.000231275	0.000257991	0.000201679	0.000255078	0.000102393	0.000244519	0.000301545	0.000269703	0.000157229	Polyphagia
342	0	6.51593e-05	0.000498063	0.000343141	0.000253925	0.000264131	0.000290722	0.000337738	0.000125492	0.000206729	0.000183801	0.000198364	0.000255258	0.000330178	0.000249153	0.000276234	0.000198236	0.000315322	0.000252099	0.000371023	0.00030718	0.000326025	0.000527704	0.000268508	0.000118303	Hemiplegia
593	0.000220022	0.000521275	0.000442723	0.000600498	0.000253925	0.000264131	0.00049838	0	4.18305e-05	0.000413458	0.000183801	0.000297545	5.10517e-05	0.000330178	0.000149492	0.00041435	0.000264314	0.000229325	0.000226889	9.27558e-05	0.000204787	0.000190181	0.000175901	0.000263775	0.000158307	Hematuria
634	0.000220022	0.000260637	0.000110681	0.000128678	0.000253925	0.000352175	0.00024919	0.000379955	0.000167322	0.000103365	0.000245068	0.000247954	5.10517e-05	0.000385208	0.000249153	0.000517938	0.000561668	0.000343987	0.000352938	0.000255078	0.000255984	0.000271687	0.000100515	0.00026366	0.000127146	Miscarriage; stillbirth
958	0.000146681	0.000260637	0	0.000214463	0.000380888	0.000308153	0.00024919	0.00046439	0.000292814	0.000103365	0.000490136	0.0005455	0.000357362	0.000330178	0.000348814	0.000276234	0.000132157	0.000200659	0.000252099	0.000185512	0.00015359	0.000190181	0.000100515	0.000260153	0.000133329	Certain early complications of trauma or procedure
190	0	0	0	8.57854e-05	8.46418e-05	0.000132066	0.000207658	0.000379955	0.000209153	0.000258411	0.000306335	0.000297545	0.000102103	0	0.000298983	0.000241704	0.000297354	0.000315322	0.000453778	0.000394212	0.000614361	0.000624881	0.00062822	0.000257933	0.000196809	Cancer of eye
604	0.000733407	0.000390956	0.000442723	0.000428927	0.000296246	0.000440218	0.000290722	0.000295521	0.000209153	0.000155047	6.1267e-05	0.000198364	5.10517e-05	0	0.000149492	0.000172646	0.000198236	0.000200659	0.000176469	0.000162323	0.000204787	0.000353194	0.000301545	0.000257085	0.000160156	Disorders of penis
876	7.33407e-05	0.000195478	0.000332042	0.000128678	0.000169284	0.000308153	0.000166127	0.000211086	0.000250983	0.000103365	0.000428869	0.000347136	0.000204207	5.50297e-05	0.000149492	0.000345292	0.000396471	0.000114662	0.000378148	0.000347834	0.000511967	0.000461869	0.000226159	0.000256768	0.000130575	Posttraumatic wound infection not elsewhere classified
348.7	7.33407e-05	0.000195478	0.000221361	0.000214463	0.000126963	8.80437e-05	0.000166127	8.44345e-05	0.000334644	0.000310094	0.000122534	0.000347136	0.000204207	0.000220119	0.000249153	0.000241704	0.000495589	0.000343987	0.000352938	0.000324645	0.000255984	0.0004347	0.000452318	0.000254781	0.000118986	Coma
851	7.33407e-05	0.000325797	0.000276702	4.28927e-05	0.000211604	0.000220109	0.000415317	0.000126652	0.000167322	0.000206729	0.000245068	0.000297545	0.000204207	0.000275149	0.000149492	0.000379821	0.000330393	0.000544647	0.000277309	0.000301456	0.00030718	0.000244519	0.000226159	0.000254322	0.000110013	Complications of transplants and reattached limbs
651	7.33407e-05	0.000325797	0.000221361	0.00047182	0.000550171	0.000264131	0.000166127	0.000337738	0.000167322	0.000155047	0.000428869	0.000396727	0.000255258	0.000165089	0.000548136	0.000207175	0.000330393	0.000171994	7.56296e-05	0.000162323	0.00015359	0.000163012	2.51288e-05	0.000252877	0.000147282	Multiple gestation
254	7.33407e-05	0	0.000332042	8.57854e-05	0.000253925	0.000176087	0.000124595	0.000379955	0.000167322	5.16823e-05	0.000183801	0.000247954	0.000408413	0.000220119	9.96612e-05	0.00041435	0.000297354	0.000200659	0.000252099	0.000510157	0.000511967	0.000380362	0.000376932	0.000249938	0.0001455	Diseases of thymus gland
244	0	6.51593e-05	0.000221361	4.28927e-05	0.000126963	0.000220109	0.000207658	0.000211086	0.000543797	0.000671869	0.000367602	0.000247954	0.000357362	0.000165089	0.000199322	0.000276234	9.91179e-05	0.000229325	0.000252099	0.000162323	0.000358377	0.000353194	0.000276417	0.000245883	0.000152766	Hypothyroidism
259.8	0.000440044	0.000130319	0.000221361	0.000128678	0.000253925	0.000132066	0.00024919	0.000211086	0.000418305	0.000155047	0.000122534	0.000247954	0.000255258	0.000275149	0.000298983	0.000172646	0.000198236	0.000343987	0.000176469	0.000324645	0.000179189	0.000271687	0.000427189	0.000244954	9.60215e-05	Polyglandular activity in multiple endocrine adenomatosis
985	0.000366703	0.000390956	0.000110681	0.000428927	0.000380888	0.000176087	0.00024919	0.00046439	0.000125492	0.000310094	6.1267e-05	9.91818e-05	0.000153155	0.000275149	0.000348814	0.000207175	0.000363432	0.000171994	0.000126049	0.000185512	0.000179189	0.000108675	0.000301545	0.000242806	0.00012013	Toxic effect of other metals
728.7	0.000220022	0.000325797	0.000110681	0.000128678	0.000211604	0.000264131	0.000207658	0.000379955	0.000209153	0.000258411	0.000183801	0.000148773	0.000204207	0.000275149	0.000249153	0.000276234	9.91179e-05	0.000229325	0.000176469	0.000255078	0.000255984	0.000407531	0.000351803	0.000236031	7.98487e-05	Fasciitis
599.2	7.33407e-05	0.000130319	0	0.000343141	0.000888738	0.000660328	0.000332254	0.000211086	0.000209153	0.000155047	0.000245068	9.91818e-05	0.000102103	0.000385208	0.000199322	0.000103588	0.000231275	0.000171994	0.000126049	6.95668e-05	0.000204787	0.00021735	0.00020103	0.00023304	0.000196816	Retention of urine
216	0.000220022	0.000195478	0.000276702	4.28927e-05	0.000126963	0.000264131	0.000332254	8.44345e-05	0.000167322	0.000155047	0.000183801	0.000198364	0.000153155	0.000110059	4.98306e-05	0.000345292	0.000198236	0.000257991	0.000126049	0.000394212	0.000486369	0.000489037	0.000452318	0.000230868	0.000131846	Benign neoplasm of skin
1005	0.000293363	0.000195478	0.000110681	0.000128678	8.46418e-05	0.000176087	4.15317e-05	8.44345e-05	0.000209153	0.000258411	0.000245068	0.000247954	0.000459465	0.000220119	0.000298983	0.000172646	0.000297354	0.000315322	0.000327728	0.000255078	0.000255984	0.000271687	0.000276417	0.000227229	9.52111e-05	Other symptoms
386	0	0.000130319	0.000276702	0.000214463	8.46418e-05	0.000352175	0.000290722	0.000422172	0.000376475	0.000155047	6.1267e-05	0.000148773	0.000357362	0.000110059	0.000199322	6.90584e-05	0.000297354	0.000114662	0.000352938	0.000185512	0.000281582	0.000271687	0.000376932	0.00022301	0.000120853	Vertiginous syndromes and other disorders of vestibular system
209	7.33407e-05	0.000130319	0.000110681	0	0.000169284	4.40218e-05	0.00024919	8.44345e-05	0.000125492	0	0.000245068	0.000148773	5.10517e-05	0.000110059	0.000149492	0.000172646	9.91179e-05	0.000429984	0.000378148	0.000463779	0.000409574	0.000624881	0.000778992	0.000219492	0.000203272	Neuroendocrine tumors
874	7.33407e-05	0.000130319	0.000110681	4.28927e-05	0.000169284	0.000220109	0.000207658	8.44345e-05	0.000334644	0.000258411	0.000122534	0.000198364	5.10517e-05	5.50297e-05	0.000199322	0.000207175	0.000264314	0.000229325	0.000378148	0.000324645	0.000358377	0.000543375	0.000326674	0.000212613	0.000125547	Complication of amputation stump
764	7.33407e-05	0	0.000221361	0	0	4.40218e-05	8.30634e-05	0.000168869	0.000125492	0.000258411	6.1267e-05	0.000297545	0.000153155	0.000165089	0.000149492	0.000276234	0.000297354	0.000487315	0.000302518	0.000463779	0.000383975	0.000516206	0.000351803	0.000212187	0.000158193	Sciatica
772	0.000220022	6.51593e-05	0.000110681	0.000171571	0.000169284	0.000132066	0.00024919	0.000253303	0.000334644	0.000206729	0.000551403	0.000198364	0.000255258	0.000165089	0.000298983	0.000207175	3.30393e-05	0.000143328	0.000151259	0.000162323	0.000230385	0.000298856	0.000226159	0.000210186	0.000103977	Symptoms of the muscles
522	0.000366703	0.000130319	0.000276702	0.000428927	0.000126963	0.000132066	0.000290722	0.000337738	0.000167322	0.000155047	0.000183801	9.91818e-05	5.10517e-05	0.000330178	9.96612e-05	0.000241704	0.000132157	5.73312e-05	0.000201679	0.000185512	0.000255984	0.000190181	0.000376932	0.000209472	0.00010664	Diseases of pulp and periapical tissues
842	0.000293363	0.000195478	5.53403e-05	8.57854e-05	0.000253925	0.000132066	0.000207658	0.000295521	0.000334644	0.000413458	0.000551403	0.000247954	0.000204207	5.50297e-05	0.000149492	0.000172646	0.000132157	0.000229325	0.000126049	0.000162323	0.000230385	0.000135844	0.000150773	0.00020934	0.000115016	Other sprains and strains
705.8	7.33407e-05	6.51593e-05	5.53403e-05	0.000171571	8.46418e-05	8.80437e-05	0.000124595	0.000126652	4.18305e-05	0.000103365	0.000183801	9.91818e-05	0.000204207	0.000110059	0.000348814	0.000276234	0.000297354	0.000343987	0.000327728	0.0002087	0.000460771	0.000597712	0.000402061	0.000208485	0.000148579	Hyperhidrosis
720	0	0	0	4.28927e-05	8.46418e-05	0.000352175	0.000332254	0.000295521	0.000167322	0.000258411	6.1267e-05	0.000148773	0.000153155	5.50297e-05	0.000249153	0.000276234	0.00046255	0.00045865	0.000352938	0.000417401	0.000230385	0.00021735	0.000175901	0.000208348	0.000146511	Spinal stenosis
781.1	0.000220022	6.51593e-05	0.000387382	0.000171571	0.000211604	0.000264131	4.15317e-05	8.44345e-05	0.000209153	0.000361776	0.000183801	0.000198364	0	0.000110059	0.000249153	0.000241704	0.000198236	0.000343987	0.000277309	0.000347834	0.000230385	0.000190181	0.00020103	0.000208209	0.00010091	Loss of height
456	0.000366703	0.000130319	0.000387382	0.000214463	8.46418e-05	0.000440218	0.00024919	0.000337738	0.000292814	0.000155047	6.1267e-05	0.000148773	0.000102103	0.000110059	9.96612e-05	6.90584e-05	0.000264314	0.000143328	0.000252099	0.000162323	0.000204787	0.000135844	0.000326674	0.000206035	0.000110493	Chronic venous insufficiency [CVI]
343	0.000146681	0.000195478	0.000110681	0.000171571	0	0.000176087	0.000124595	0.000253303	8.3661e-05	0.000103365	0.000367602	4.95909e-05	0.00030631	0.000165089	4.98306e-05	0.000103588	0.000132157	0.000257991	0.000277309	0.000185512	0.000409574	0.000543375	0.000502576	0.00020504	0.000142326	Infantile cerebral palsy
173	0.000220022	0.000130319	0.000276702	4.28927e-05	0.000126963	0.000220109	0.000290722	4.22172e-05	0.000167322	0.000155047	0.000122534	0.000198364	0.000153155	0.000110059	4.98306e-05	0.000241704	0.000198236	0.000229325	0.000126049	0.000371023	0.000435172	0.000380362	0.000427189	0.000205014	0.000115366	Neoplasm of uncertain behavior of skin
388	7.33407e-05	6.51593e-05	0.000110681	0	0.000169284	0.000264131	4.15317e-05	0.000168869	8.3661e-05	5.16823e-05	6.1267e-05	0.000247954	5.10517e-05	5.50297e-05	0.000149492	0.000345292	0.000297354	0.000229325	0.000378148	0.000579724	0.000614361	0.000326025	0.000351803	0.000205007	0.000169704	Other disorders of ear
170	0.000146681	0.000130319	0.000221361	8.57854e-05	8.46418e-05	8.80437e-05	0.00024919	0.000168869	0.000418305	0.000103365	0.000183801	0.000148773	0.000204207	5.50297e-05	0.000249153	6.90584e-05	9.91179e-05	0.000372653	0.000226889	0.000185512	0.000460771	0.0004347	0.000326674	0.000204909	0.00012255	Cancer of bone and connective tissue
983	0.000440044	0.000195478	0.000498063	0.000557605	0.00046553	0.000220109	0.000290722	0.000295521	0.000250983	0.000206729	0.000122534	4.95909e-05	0.000102103	0.000110059	9.96612e-05	0	9.91179e-05	0.000171994	5.04197e-05	6.95668e-05	0.000179189	0.000108675	7.53864e-05	0.000202569	0.000156109	Toxic effect of corrosive aromatics, acids, and caustic alkalis
578	7.33407e-05	0.000130319	0	0.000171571	0.000169284	0.000132066	0.00024919	0	0.000125492	0.000155047	0.000673937	4.95909e-05	0.000153155	0.000110059	0.000199322	0.000310763	0.000231275	0.000114662	0.000378148	0.000185512	0.000332779	0.000298856	0.000226159	0.000194371	0.000143751	Gastrointestinal hemorrhage
649.1	7.33407e-05	6.51593e-05	0.000166021	4.28927e-05	0.000126963	4.40218e-05	4.15317e-05	0.000126652	0.000292814	0.000155047	0.000367602	0	5.10517e-05	0.000275149	0.000149492	0.000103588	0.000264314	0.000171994	0.000302518	0.000301456	0.00030718	0.0004347	0.000577962	0.000193106	0.000146579	Diabetes or abnormal glucose tolerance complicating pregnancy
618	0	0.000130319	0.000110681	4.28927e-05	4.23209e-05	4.40218e-05	8.30634e-05	0.000126652	0.000167322	0.000103365	6.1267e-05	0.000148773	0.000102103	0.000220119	0.000249153	0.000172646	0.000231275	0.000401319	0.000302518	0.000417401	0.000588762	0.000271687	0.000402061	0.000192162	0.000148655	Genital prolapse
257	0	0	0	0.000128678	8.46418e-05	0	8.30634e-05	8.44345e-05	0.000209153	0.000206729	0.000306335	9.91818e-05	0.000408413	0.000495267	0.000797289	0.000310763	0.000132157	0.000200659	0.000252099	2.31889e-05	0.000204787	0.000135844	0.000251288	0.000191912	0.000187145	Testicular dysfunction
532	0.000220022	0.000130319	0.000110681	4.28927e-05	0.000253925	0.000308153	8.30634e-05	0.000168869	0.000250983	0.000103365	0.000122534	0.000148773	5.10517e-05	0.000165089	0.000249153	0.000138117	0.000132157	0.000200659	0.000226889	0.000371023	0.00030718	0.000271687	0.000351803	0.000191669	9.29388e-05	Dysphagia
622	7.33407e-05	0.000130319	0.000110681	0.000128678	8.46418e-05	0.000264131	0.000207658	8.44345e-05	0.000209153	0.000206729	0.000245068	0.000148773	0.000459465	0.000165089	0.000298983	6.90584e-05	0.000165196	8.59968e-05	0.000151259	0.0002087	0.000230385	0.000244519	0.000301545	0.000185818	9.30092e-05	Polyp of female genital organs
562	0	0.000130319	0.000110681	0.000171571	0.000126963	0.000264131	0.000332254	0.000211086	0.000292814	0.000258411	0.000490136	0.000148773	5.10517e-05	5.50297e-05	4.98306e-05	6.90584e-05	0.000198236	0.000229325	0.000151259	0.000301456	0.000204787	0.000163012	0.000226159	0.000184189	0.000111251	Diverticulosis and diverticulitis
498	0.000293363	0.000195478	0.000276702	0.000343141	0.000211604	0.000176087	0.000290722	0.000337738	0.000292814	0.000206729	0.000245068	9.91818e-05	5.10517e-05	0.000275149	9.96612e-05	0	9.91179e-05	5.73312e-05	0.000126049	9.27558e-05	0.000127992	0.000163012	0.000100515	0.000180924	9.93975e-05	Acute bronchospasm
259.4	0.000220022	6.51593e-05	0.000276702	0.000343141	0.000211604	0.000132066	0.000373785	0.00046439	0.000167322	0.000310094	0.000183801	0	0.000102103	0.000110059	9.96612e-05	0.000207175	0.000231275	0.000143328	7.56296e-05	4.63779e-05	7.67951e-05	0.000135844	0.000125644	0.000178347	0.000114485	Precocious sexual development and puberty NEC
761	0.000146681	0.000195478	0	4.28927e-05	4.23209e-05	4.40218e-05	0.000166127	0.000379955	0.000250983	0.000258411	0.000245068	9.91818e-05	0.000357362	5.50297e-05	0.000149492	0.000207175	0.000198236	0.000401319	0.000201679	0.000185512	7.67951e-05	0.00021735	0.000175901	0.000178129	0.000109267	Cervicalgia
429	0.000366703	0.000390956	0.000166021	8.57854e-05	0.000211604	8.80437e-05	8.30634e-05	8.44345e-05	0.000334644	0.000155047	0.000306335	0.000148773	0.00030631	5.50297e-05	9.96612e-05	0.000103588	0.000132157	0.000114662	0.000277309	6.95668e-05	0.000204787	0.000135844	0.000150773	0.000177004	0.000102954	Ill-defined descriptions and complications of heart disease
803	0.000440044	0.000325797	0.000276702	0.000257356	0.000126963	0.000132066	0.000207658	0.000126652	0.000167322	0.000103365	0.000122534	9.91818e-05	0.000255258	5.50297e-05	4.98306e-05	0.000103588	0.000132157	0.000229325	0.000100839	0.000162323	0.00015359	0.00021735	0.000226159	0.000177004	9.24873e-05	Fracture of upper limb
686.4	0.000146681	6.51593e-05	0	8.57854e-05	4.23209e-05	0.000132066	0.000166127	0.000211086	0.000250983	0.000310094	0.000122534	0.000396727	0.000102103	0.000165089	0.000199322	0.000207175	0.000264314	5.73312e-05	0.000201679	0.000162323	0.000230385	0.00021735	0.000175901	0.00017011	9.10207e-05	Pyogenic granuloma
279.7	7.33407e-05	0.000130319	0.000110681	0.000428927	0.000126963	0.000132066	8.30634e-05	0.000168869	0.000209153	0.000206729	0.000428869	0.000148773	0.000153155	0.000275149	0.000199322	0.000172646	0.000198236	5.73312e-05	0.000126049	2.31889e-05	7.67951e-05	0.000163012	0.000150773	0.000167105	0.000100175	Other immunological findings
557	7.33407e-05	6.51593e-05	5.53403e-05	0.000300249	8.46418e-05	0.000264131	0.000207658	0.000126652	8.3661e-05	0.000155047	0	0.000198364	0.000153155	0.000220119	0.000149492	0.000241704	0.000198236	2.86656e-05	0.000201679	0.000185512	0.000332779	0.00021735	0.000251288	0.000164966	8.85261e-05	Intestinal malabsorption (non-celiac)
158	0	0	5.53403e-05	0	0.000126963	0.000176087	0.000124595	0.000211086	0.000209153	0.000103365	0.000183801	0.000198364	0.000204207	0.000165089	0.000199322	0.000241704	0.000264314	0.000114662	0.000100839	0.0002087	0.00030718	0.000190181	0.000376932	0.00016356	9.51029e-05	Neoplasm of unspecified nature of digestive system
949.1	0.000146681	0.000130319	0.000221361	8.57854e-05	0.000253925	4.40218e-05	0.000166127	0.000253303	0.000292814	0.000361776	0.000245068	4.95909e-05	5.10517e-05	0	0.000149492	0.000276234	3.30393e-05	8.59968e-05	0.000252099	0.0002087	0.000127992	0.000163012	0.000125644	0.000161914	9.64828e-05	Diaper or napkin rash
364.1	0.000220022	0.000390956	0.000276702	8.57854e-05	0.000253925	0.000352175	0.000207658	0.000168869	0.000250983	0.000310094	0.000367602	4.95909e-05	5.10517e-05	0	4.98306e-05	3.45292e-05	6.60786e-05	0.000200659	2.52099e-05	4.63779e-05	5.11967e-05	8.15062e-05	0.000100515	0.000158318	0.000124068	Corneal opacity
246	0	0.000130319	0	0	8.46418e-05	8.80437e-05	8.30634e-05	0.000126652	0.000292814	0.000361776	0.000245068	0.000148773	0.000204207	0.000220119	9.96612e-05	0.000207175	0.000297354	0.000200659	0.000252099	0.000115945	0.00015359	0.000190181	0.000125644	0.00015773	9.66896e-05	Other disorders of thyroid
781	0.000146681	0.000260637	0.000221361	0.000257356	8.46418e-05	0.000176087	4.15317e-05	4.22172e-05	4.18305e-05	0.000206729	6.1267e-05	0.000148773	0.000204207	0.000110059	0.000149492	0.000172646	0.000132157	0.000171994	0.000201679	0.000139134	0.000127992	0.000244519	0.000150773	0.000151903	6.67325e-05	Symptoms involving nervous and musculoskeletal systems
723	0	0	5.53403e-05	8.57854e-05	0	0.000220109	0.000124595	0.000168869	8.3661e-05	5.16823e-05	0	9.91818e-05	0.000102103	0.000220119	0.000348814	0.000172646	0.000198236	0.000315322	0.000277309	0.0002087	0.000204787	0.000353194	0.00020103	0.000151804	0.000110583	Other disorders of cervical region
337	0	6.51593e-05	0.000166021	0.000257356	4.23209e-05	0.000132066	0.00024919	0.000253303	0.000209153	5.16823e-05	0.000122534	4.95909e-05	0	0.000220119	4.98306e-05	0.000172646	6.60786e-05	0.000286656	0.000226889	0.000231889	0.00015359	0.000190181	0.000276417	0.000150986	9.33696e-05	Disorders of the autonomic nervous system
705	0	0.000130319	5.53403e-05	4.28927e-05	8.46418e-05	8.80437e-05	4.15317e-05	0.000211086	0	5.16823e-05	0.000122534	0.000148773	0.000102103	0.000220119	9.96612e-05	0.000172646	0.000132157	8.59968e-05	0.000403358	0.000324645	0.000204787	0.000380362	0.000251288	0.000145825	0.000111832	Disorders of sweat glands
754	7.33407e-05	0.000130319	0.000221361	0	0.000126963	8.80437e-05	0	0	8.3661e-05	5.16823e-05	6.1267e-05	0.000247954	0.000204207	0	0.000149492	0.000276234	0.000132157	0.000171994	0.000403358	0.000231889	0.000332779	0.000163012	0.000150773	0.000143499	0.000108803	Congenital musculoskeletal deformities of spine
805	0	0	5.53403e-05	0.000214463	0	0	4.15317e-05	0	4.18305e-05	0.000155047	6.1267e-05	9.91818e-05	0.00030631	0.000110059	0.000149492	0.000241704	3.30393e-05	0.000171994	0.000176469	0.000278267	0.000332779	0.000380362	0.000402061	0.000141356	0.000130316	Fracture of vertebral column without mention of spinal cord injury
836	0	0	0.000166021	0.000128678	0.000211604	0.000132066	0.000290722	0.000253303	0.000334644	0.000361776	0.000122534	0.000198364	0.000153155	0.000275149	0.000149492	6.90584e-05	6.60786e-05	0	0.000100839	2.31889e-05	5.11967e-05	8.15062e-05	7.53864e-05	0.000141077	0.000106769	Traumatic arthropathy
624	0.000146681	6.51593e-05	0.000221361	0	0.000126963	0.000176087	8.30634e-05	0.000126652	4.18305e-05	0.000103365	0.000183801	4.95909e-05	0.000357362	0.000275149	0.000298983	0.000207175	9.91179e-05	0.000114662	0.000126049	0.000139134	0.000102393	8.15062e-05	0.000100515	0.000140287	8.58197e-05	Symptoms involving female genital tract
242.3	0.000146681	0	5.53403e-05	0	8.46418e-05	0.000176087	0.000373785	0.000379955	4.18305e-05	5.16823e-05	0.000122534	9.91818e-05	0	5.50297e-05	9.96612e-05	3.45292e-05	0.000165196	0.000114662	0.000226889	0.000301456	0.00015359	0.000190181	0.000301545	0.00013802	0.000113937	Exophthalmos
215	7.33407e-05	6.51593e-05	5.53403e-05	0.000128678	0.000211604	8.80437e-05	0.000166127	8.44345e-05	0.000167322	0.000310094	0.000183801	9.91818e-05	0.000204207	0	4.98306e-05	0	0.000165196	8.59968e-05	0.000100839	0.000115945	0.000460771	0.000190181	0.000150773	0.000137255	0.000101056	Other benign neoplasm of connective and other soft tissue
289.4	0	0.000130319	0.000166021	8.57854e-05	4.23209e-05	0.000132066	0.000124595	0.000379955	8.3661e-05	0.000155047	6.1267e-05	9.91818e-05	0.000204207	0.000110059	9.96612e-05	0.000207175	0.000165196	0.000200659	0.000100839	0.000162323	0.000127992	0.000108675	0.000175901	0.000135779	7.43166e-05	Lymphadenitis
653	0.000220022	0.000130319	0	4.28927e-05	0.000169284	0.000264131	0.000207658	0.000506607	0.000167322	0.000155047	0.000122534	4.95909e-05	0.000102103	5.50297e-05	9.96612e-05	0.000103588	0.000198236	2.86656e-05	5.04197e-05	9.27558e-05	7.67951e-05	5.43375e-05	0.000125644	0.000131419	0.000106113	Problems associated with amniotic cavity and membranes
315.1	7.33407e-05	6.51593e-05	0	0	0.000169284	8.80437e-05	0.00024919	0.000126652	0.000125492	0.000103365	0.000183801	0.000148773	0.000102103	0.000220119	9.96612e-05	0.000276234	0.000132157	0.000143328	0.000100839	0.000185512	0.000127992	0.000190181	0.000100515	0.000130945	6.82594e-05	Learning disorder
285.8	7.33407e-05	0	5.53403e-05	0	0	4.40218e-05	0	4.22172e-05	4.18305e-05	0.000103365	6.1267e-05	0.000247954	0.000816827	0.000275149	0.000199322	3.45292e-05	0.000165196	8.59968e-05	0.000151259	9.27558e-05	0.00015359	0.000190181	0.000175901	0.000130871	0.000170107	Hemoglobinuria
224	0	0	0	8.57854e-05	8.46418e-05	0.000176087	0.000166127	0.000295521	0.000209153	0.000155047	0.000245068	9.91818e-05	0.000102103	0	0.000149492	0.000138117	9.91179e-05	0.000143328	0.000176469	0.000185512	0.000230385	0.000190181	7.53864e-05	0.000130726	8.1961e-05	Benign neoplasm of eye
070.9	0	0	5.53403e-05	0.000214463	4.23209e-05	0	8.30634e-05	8.44345e-05	4.18305e-05	0.000103365	0	4.95909e-05	0.000102103	0.000165089	0.000149492	0.000103588	0.000132157	0.000343987	0.000252099	0.000231889	0.000383975	0.000163012	0.000276417	0.000129488	0.000110458	Hepatitis NOS
353	0	0	0.000110681	4.28927e-05	4.23209e-05	8.80437e-05	0.00024919	0.000168869	0.000167322	0.000103365	0	0.000198364	0.000102103	0.000165089	0.000149492	0.000276234	0.000198236	0.000143328	0.000176469	9.27558e-05	0.000102393	0.000298856	0.000100515	0.000129414	8.33644e-05	Nerve root and plexus disorders
946	0.000146681	0	0.000166021	0.000128678	4.23209e-05	8.80437e-05	0.000207658	8.44345e-05	0.000125492	5.16823e-05	0.000122534	0.000148773	5.10517e-05	0.000165089	9.96612e-05	6.90584e-05	0.000198236	0.000343987	0.000100839	9.27558e-05	0.000179189	0.000108675	0.000251288	0.000129224	7.53623e-05	Anaphylactic shock NOS
227	0	0	5.53403e-05	4.28927e-05	4.23209e-05	8.80437e-05	8.30634e-05	4.22172e-05	8.3661e-05	0.000155047	0.000183801	9.91818e-05	0.000204207	0.000275149	0.000149492	0.000172646	9.91179e-05	0.000171994	0.000151259	6.95668e-05	0.000179189	0.00021735	0.000351803	0.000126841	8.72688e-05	Benign neoplasm of other endocrine glands and related structures
611	7.33407e-05	6.51593e-05	0.000221361	4.28927e-05	0.000169284	0.000220109	0	0.000126652	8.3661e-05	5.16823e-05	6.1267e-05	0	5.10517e-05	0.000165089	0.000448475	0.000310763	6.60786e-05	0.000171994	0.000126049	6.95668e-05	0.00015359	0.000108675	0.000100515	0.000125533	0.000102765	Abnormal findings on mammogram or breast exam
579.8	0.000220022	6.51593e-05	0.000166021	0.000214463	0.000126963	8.80437e-05	0.000166127	0.000126652	4.18305e-05	0.000103365	0.000245068	0.000148773	0.000153155	0.000110059	0.000149492	3.45292e-05	0.000165196	0.000114662	0.000126049	4.63779e-05	2.55984e-05	8.15062e-05	2.51288e-05	0.000119315	6.26811e-05	Nonspecific abnormal findings in stool contents
573.5	0	6.51593e-05	0.000332042	0	0.000169284	4.40218e-05	4.15317e-05	0.000211086	0.000209153	5.16823e-05	0	4.95909e-05	0.000102103	0	0.000249153	0.000172646	0.000165196	0.000143328	7.56296e-05	0.000139134	0.00015359	0.000190181	0.000175901	0.000119148	9.03664e-05	Jaundice (not of newborn)
907	0	6.51593e-05	5.53403e-05	8.57854e-05	0.000126963	8.80437e-05	0.000207658	8.44345e-05	0.000125492	0.000155047	0.000122534	0	0	0.000330178	9.96612e-05	6.90584e-05	0.000132157	5.73312e-05	0.000151259	0.000255078	0.000230385	5.43375e-05	0.000175901	0.000116165	8.3287e-05	Injuries to the nervous system
471	7.33407e-05	0.000130319	5.53403e-05	0	0	0	4.15317e-05	0.000126652	0.000125492	0.000103365	0	0.000198364	0.000204207	0.000165089	9.96612e-05	0.000103588	0.000132157	0.000286656	0.000126049	0.0002087	0.000127992	0.000108675	0.000251288	0.00011602	7.96045e-05	Nasal polyps
355.1	7.33407e-05	0	5.53403e-05	4.28927e-05	4.23209e-05	8.80437e-05	0.000124595	0.000211086	8.3661e-05	5.16823e-05	0.000122534	9.91818e-05	0.000153155	0	9.96612e-05	0.000103588	0	0.000229325	0.000277309	0.000255078	0.000204787	0.000190181	0.000150773	0.000115588	8.16434e-05	Chronic pain syndrome
473	0	6.51593e-05	0.000221361	0	0.000126963	8.80437e-05	0.000124595	0.000211086	8.3661e-05	5.16823e-05	0.000122534	9.91818e-05	0.000204207	5.50297e-05	0.000149492	0.000138117	0.000132157	2.86656e-05	0.000100839	4.63779e-05	0.000230385	0.000163012	0.00020103	0.000114938	6.89846e-05	Diseases of the larynx and vocal cords
506	7.33407e-05	0	0.000221361	4.28927e-05	0.000126963	0	4.15317e-05	0.000168869	0.000167322	5.16823e-05	6.1267e-05	4.95909e-05	0.000102103	5.50297e-05	0.000249153	0.000172646	9.91179e-05	0.000171994	0.000226889	9.27558e-05	0.000230385	0.000108675	0.000125644	0.000114748	7.4503e-05	Empyema and pneumothorax
590	0	0	0	0	0.000126963	0.000308153	0.000166127	8.44345e-05	0.000125492	0.000258411	0	9.91818e-05	0.000102103	0	9.96612e-05	0.000241704	6.60786e-05	8.59968e-05	0.000100839	0.000139134	0.000255984	0.000190181	0.000175901	0.000114189	9.31694e-05	Pyelonephritis
150	0	6.51593e-05	0	0	0	0	4.15317e-05	4.22172e-05	8.3661e-05	5.16823e-05	0	0	5.10517e-05	0.000275149	4.98306e-05	3.45292e-05	0.000165196	0.000143328	0.000327728	0.000115945	0.000383975	0.000407531	0.000276417	0.000109345	0.000131948	Cancer of esophagus
620	0	6.51593e-05	5.53403e-05	8.57854e-05	4.23209e-05	0.000176087	0.000124595	4.22172e-05	8.3661e-05	0.000103365	0.000183801	9.91818e-05	0.000255258	0.000165089	0.000249153	0	9.91179e-05	8.59968e-05	0.000100839	0.000139134	0.00015359	0.000108675	7.53864e-05	0.000108424	6.67458e-05	Dysplasia of female genital organs
772.3	0	6.51593e-05	5.53403e-05	0	8.46418e-05	8.80437e-05	8.30634e-05	8.44345e-05	0.000125492	0	6.1267e-05	0.000148773	5.10517e-05	5.50297e-05	0.000149492	0.000276234	0.000132157	8.59968e-05	2.52099e-05	0.000115945	0.000230385	0.000298856	0.000276417	0.000108391	8.78265e-05	Muscle weakness
686.5	7.33407e-05	0	0.000166021	0.000257356	4.23209e-05	4.40218e-05	4.15317e-05	0.000168869	0.000250983	0.000103365	0.000183801	0.000148773	0.000102103	0.000110059	9.96612e-05	6.90584e-05	3.30393e-05	8.59968e-05	0	4.63779e-05	0.000102393	0.000244519	0.000100515	0.00010757	7.53335e-05	Pyoderma
306.1	0	0	0.000166021	4.28927e-05	8.46418e-05	0.000132066	8.30634e-05	0.000168869	4.18305e-05	0.000103365	0	0.000198364	0.000102103	5.50297e-05	0.000249153	0.000138117	0	0.000171994	0.000151259	0.000139134	0.000230385	5.43375e-05	0.000150773	0.000107104	7.4637e-05	Mental disorders durring/after pregnancy
621	0	0	0.000221361	8.57854e-05	8.46418e-05	8.80437e-05	0	0.000168869	0.000125492	0.000155047	0.000183801	4.95909e-05	0	0.000220119	9.96612e-05	0.000310763	0.000198236	8.59968e-05	5.04197e-05	6.95668e-05	0.000102393	8.15062e-05	7.53864e-05	0.000106812	8.12579e-05	Endometrial hyperplasia
573.4	0	0	0.000110681	8.57854e-05	0.000126963	0.000308153	0	8.44345e-05	8.3661e-05	0.000103365	6.1267e-05	9.91818e-05	0.000153155	0	9.96612e-05	3.45292e-05	6.60786e-05	0.000200659	0.000302518	9.27558e-05	0.00015359	0.000135844	0.000125644	0.000105562	8.25602e-05	Acute and subacute necrosis of liver
686.2	0	0	5.53403e-05	8.57854e-05	0.000126963	0.000176087	4.15317e-05	4.22172e-05	0	0.000103365	6.1267e-05	9.91818e-05	5.10517e-05	0	4.98306e-05	6.90584e-05	0.000264314	0.000114662	0.000126049	0.000255078	0.000127992	0.000298856	0.000276417	0.000105437	9.1841e-05	Impetigo
259.2	0	6.51593e-05	0	0.000128678	4.23209e-05	8.80437e-05	0.000124595	0.000211086	0.000209153	0.000103365	0.000183801	0.000148773	0	5.50297e-05	9.96612e-05	0.000207175	6.60786e-05	5.73312e-05	0.000151259	9.27558e-05	7.67951e-05	0.000135844	7.53864e-05	0.000100969	6.44367e-05	Carcinoid syndrome
501	0.000146681	6.51593e-05	0.000387382	0.000257356	0.000126963	4.40218e-05	4.15317e-05	0	8.3661e-05	5.16823e-05	0	4.95909e-05	0	0.000110059	4.98306e-05	0.000103588	6.60786e-05	5.73312e-05	7.56296e-05	0.000162323	0.000102393	0.000108675	0.00020103	9.96073e-05	8.88127e-05	Pneumonitis due to inhalation of food or vomitus
665	7.33407e-05	0.000260637	0.000332042	0.000128678	0.000169284	0	8.30634e-05	4.22172e-05	8.3661e-05	5.16823e-05	0	9.91818e-05	5.10517e-05	0	4.98306e-05	6.90584e-05	3.30393e-05	5.73312e-05	0.000151259	0.000115945	5.11967e-05	0.00021735	0.000150773	9.87227e-05	8.41964e-05	Obstetrical/birth trauma
368.4	7.33407e-05	0.000130319	0	8.57854e-05	0.000126963	0	0.00024919	0.000168869	4.18305e-05	0.000310094	0	9.91818e-05	0.000102103	0.000220119	4.98306e-05	0.000103588	0	2.86656e-05	2.52099e-05	0.000115945	0.000127992	8.15062e-05	0.000125644	9.85293e-05	8.16634e-05	Visual field defects
441	0.000146681	6.51593e-05	0.000166021	4.28927e-05	4.23209e-05	4.40218e-05	8.30634e-05	0.000168869	0.000125492	0.000103365	0.000183801	0	0.000204207	0	0	3.45292e-05	6.60786e-05	0.000171994	0.000126049	9.27558e-05	0.00015359	5.43375e-05	0.000150773	9.67826e-05	6.38514e-05	Vascular insufficiency of intestine
368.5	7.33407e-05	0.000130319	0	8.57854e-05	0	0	4.15317e-05	4.22172e-05	4.18305e-05	5.16823e-05	6.1267e-05	0.000148773	0.000153155	0.000165089	9.96612e-05	3.45292e-05	0.000132157	2.86656e-05	5.04197e-05	0.000139134	0.000255984	0.000163012	0.000251288	9.34713e-05	7.38108e-05	Color vision deficiencies
791	0	6.51593e-05	0	4.28927e-05	4.23209e-05	8.80437e-05	4.15317e-05	0.000168869	8.3661e-05	0.000155047	0.000122534	4.95909e-05	5.10517e-05	5.50297e-05	4.98306e-05	0.000103588	0.000264314	5.73312e-05	5.04197e-05	0.000115945	0.00015359	0.000108675	0.000251288	9.22049e-05	6.92067e-05	Gangrene
733.8	0	6.51593e-05	0	8.57854e-05	0.000126963	4.40218e-05	4.15317e-05	4.22172e-05	8.3661e-05	5.16823e-05	0.000183801	0.000198364	5.10517e-05	0.000110059	0.000149492	0.000103588	0.000132157	0.000200659	0.000126049	9.27558e-05	0.000102393	8.15062e-05	2.51288e-05	9.12185e-05	5.73546e-05	Malunion and nonunion of fracture
599.1	0	0.000260637	5.53403e-05	8.57854e-05	0.000126963	4.40218e-05	0.000124595	0.000168869	8.3661e-05	0.000155047	0.000122534	0.000148773	0.000102103	0	0	0	0.000165196	2.86656e-05	0.000100839	0.000115945	7.67951e-05	5.43375e-05	2.51288e-05	8.89233e-05	6.6878e-05	Urinary obstruction
650	7.33407e-05	6.51593e-05	0.000110681	4.28927e-05	0	8.80437e-05	8.30634e-05	4.22172e-05	4.18305e-05	0.000103365	0.000122534	0.000198364	0.000102103	5.50297e-05	4.98306e-05	0.000138117	0.000132157	0.000143328	5.04197e-05	0.000115945	0.000127992	5.43375e-05	0.000100515	8.87506e-05	4.48358e-05	Normal delivery
380.1	0.000146681	0.000130319	0	4.28927e-05	4.23209e-05	0	8.30634e-05	0.000168869	8.3661e-05	5.16823e-05	0	4.95909e-05	5.10517e-05	0	4.98306e-05	3.45292e-05	0.000231275	5.73312e-05	7.56296e-05	0.000139134	0.000255984	0.000135844	0.00020103	8.82921e-05	7.47442e-05	Otitis externa
703	0	0.000130319	0	4.28927e-05	8.46418e-05	8.80437e-05	0.000124595	0.000126652	0.000125492	0.000103365	0	0	0.000102103	5.50297e-05	9.96612e-05	3.45292e-05	0.000132157	2.86656e-05	0.000151259	0.000185512	7.67951e-05	0.000190181	0.000125644	8.72842e-05	5.82007e-05	Diseases of nail, NOS
674	7.33407e-05	0.000130319	0.000110681	0	0.000126963	8.80437e-05	0.000124595	8.44345e-05	0.000125492	5.16823e-05	0.000122534	4.95909e-05	0	0	4.98306e-05	3.45292e-05	0.000132157	5.73312e-05	0.000176469	0.000162323	5.11967e-05	0.000135844	0.000100515	8.64291e-05	5.14848e-05	Other complications of the puerperium NEC
597	7.33407e-05	0.000130319	0	8.57854e-05	4.23209e-05	0.000176087	0.000124595	0	4.18305e-05	5.16823e-05	0	0.000148773	0	5.50297e-05	4.98306e-05	6.90584e-05	9.91179e-05	0.000114662	0.000151259	0.000231889	0.000102393	0.000108675	0.000100515	8.50941e-05	6.04363e-05	Other disorders of urethra and urinary tract
830	7.33407e-05	0	0.000166021	0.000171571	8.46418e-05	8.80437e-05	8.30634e-05	8.44345e-05	4.18305e-05	0	0.000183801	0.000148773	5.10517e-05	5.50297e-05	9.96612e-05	6.90584e-05	0.000132157	5.73312e-05	5.04197e-05	9.27558e-05	7.67951e-05	8.15062e-05	2.51288e-05	8.33224e-05	4.98703e-05	Dislocation
550	7.33407e-05	6.51593e-05	0.000166021	4.28927e-05	8.46418e-05	0.000132066	0	0.000126652	0.000167322	0.000155047	0	4.95909e-05	0	0	4.98306e-05	0	6.60786e-05	0.000114662	7.56296e-05	0.000162323	5.11967e-05	0.000163012	5.02576e-05	7.80749e-05	5.94495e-05	Abdominal hernia
635	0	0	0	0	0	0	0	0.000168869	8.3661e-05	5.16823e-05	0	0.000247954	0.000102103	0.000220119	0	3.45292e-05	3.30393e-05	5.73312e-05	0.000151259	0.000139134	0.000102393	0.000244519	0.000125644	7.6619e-05	8.45827e-05	Hemorrhage during pregnancy; childbirth and postpartum
790.1	7.33407e-05	6.51593e-05	5.53403e-05	0.000214463	0.000211604	0.000264131	8.30634e-05	0	8.3661e-05	0	6.1267e-05	4.95909e-05	0.000204207	5.50297e-05	4.98306e-05	0	6.60786e-05	0	5.04197e-05	0	2.55984e-05	0	0.000125644	7.55839e-05	7.76061e-05	Elevated sedimentation rate
220	7.33407e-05	6.51593e-05	0	4.28927e-05	4.23209e-05	0.000132066	8.30634e-05	8.44345e-05	0.000125492	5.16823e-05	0	0	0	0	4.98306e-05	0.000103588	0.000165196	0.000171994	7.56296e-05	0.000139134	7.67951e-05	0.000108675	0.000125644	7.46494e-05	5.37814e-05	Benign neoplasm of ovary
303.1	0	6.51593e-05	0	4.28927e-05	4.23209e-05	8.80437e-05	8.30634e-05	0.000126652	0.000125492	0.000103365	0.000122534	0	5.10517e-05	0.000110059	0	0	6.60786e-05	0.000143328	0.000126049	6.95668e-05	7.67951e-05	8.15062e-05	0.000150773	7.28143e-05	4.9406e-05	Dissociative disorder
573.3	0	0	5.53403e-05	0	0	0	8.30634e-05	0.000211086	0.000167322	0.000310094	0.000122534	0.000297545	0.000102103	0.000110059	0	0	3.30393e-05	5.73312e-05	0	4.63779e-05	5.11967e-05	2.71687e-05	0	7.2794e-05	9.36076e-05	Hepatomegaly
363	0	0	0	4.28927e-05	4.23209e-05	8.80437e-05	0	8.44345e-05	8.3661e-05	0.000103365	6.1267e-05	0	5.10517e-05	5.50297e-05	4.98306e-05	3.45292e-05	6.60786e-05	0.000229325	5.04197e-05	0.000115945	0.000230385	0.000108675	0.000175901	7.27459e-05	6.61658e-05	Chorioretinal inflammations, scars, and other disorders of choroid
210	0	0.000130319	5.53403e-05	0	0	0	0	0	8.3661e-05	0.000103365	6.1267e-05	9.91818e-05	0.000153155	0.000110059	0.000149492	3.45292e-05	3.30393e-05	8.59968e-05	2.52099e-05	0.000115945	0.000127992	0.000163012	0.000125644	7.20525e-05	5.73388e-05	Benign neoplasm of lip, oral cavity, and pharynx
477	0.000146681	0.000130319	5.53403e-05	4.28927e-05	4.23209e-05	0.000132066	0.000124595	4.22172e-05	8.3661e-05	5.16823e-05	0	9.91818e-05	5.10517e-05	0	4.98306e-05	6.90584e-05	3.30393e-05	0.000143328	7.56296e-05	6.95668e-05	2.55984e-05	0.000108675	7.53864e-05	7.18313e-05	4.31559e-05	Epistaxis or throat hemorrhage
733.9	0	6.51593e-05	0	0	0	0.000132066	8.30634e-05	0.000168869	8.3661e-05	0.000103365	6.1267e-05	0.000247954	0	0	4.98306e-05	6.90584e-05	9.91179e-05	0	7.56296e-05	4.63779e-05	0.00015359	0.000135844	5.02576e-05	7.0657e-05	6.56135e-05	Chondromalacia
612	0	0	0	0	8.46418e-05	0	4.15317e-05	8.44345e-05	4.18305e-05	0.000155047	6.1267e-05	0.000148773	0.000153155	0.000110059	4.98306e-05	6.90584e-05	0.000132157	8.59968e-05	5.04197e-05	0.000115945	5.11967e-05	8.15062e-05	5.02576e-05	6.81351e-05	5.06223e-05	Breast conditions, congenital or relating to hormones
318	0	6.51593e-05	0.000110681	4.28927e-05	0	8.80437e-05	0.000124595	0.000126652	4.18305e-05	5.16823e-05	6.1267e-05	9.91818e-05	0.000153155	5.50297e-05	4.98306e-05	0	0.000165196	5.73312e-05	2.52099e-05	9.27558e-05	5.11967e-05	5.43375e-05	5.02576e-05	6.80993e-05	4.56686e-05	Tobacco use disorder
164	0	6.51593e-05	0	0	0	4.40218e-05	0	0	4.18305e-05	0	6.1267e-05	0	5.10517e-05	0	4.98306e-05	3.45292e-05	3.30393e-05	0.000114662	7.56296e-05	0.000115945	0.00015359	0.000326025	0.000326674	6.49242e-05	9.31813e-05	Cancer of intrathoracic organs
304	0	6.51593e-05	5.53403e-05	8.57854e-05	4.23209e-05	4.40218e-05	8.30634e-05	8.44345e-05	0	5.16823e-05	0	0.000198364	0.000204207	0.000110059	0	0.000103588	0	0	2.52099e-05	0	7.67951e-05	0.000108675	0.000150773	6.47599e-05	6.16461e-05	Adjustment reaction
212	0	0	5.53403e-05	0	8.46418e-05	8.80437e-05	0	0	4.18305e-05	0	0.000245068	0	0	5.50297e-05	0	3.45292e-05	6.60786e-05	5.73312e-05	5.04197e-05	4.63779e-05	0.00015359	0.00021735	0.000175901	5.96318e-05	7.27195e-05	Benign neoplasm of respiratory and intrathoracic organs
986	7.33407e-05	0.000260637	0.000110681	8.57854e-05	0	4.40218e-05	4.15317e-05	8.44345e-05	4.18305e-05	0.000103365	6.1267e-05	0	5.10517e-05	0	4.98306e-05	0	3.30393e-05	0.000114662	7.56296e-05	2.31889e-05	0.000102393	0	0	5.89865e-05	5.87536e-05	Toxic effect of carbon monoxide
608	0	0	0.000110681	0	0	0	4.15317e-05	8.44345e-05	8.3661e-05	0	0	9.91818e-05	0	0	9.96612e-05	0.000172646	6.60786e-05	0.000114662	0.000126049	9.27558e-05	5.11967e-05	0.000135844	7.53864e-05	5.88596e-05	5.5087e-05	Other disorders of male genital organs
539	0	0.000195478	0	0	0.000126963	8.80437e-05	4.15317e-05	0	0.000125492	0	0.000122534	0	0.000102103	0	0.000199322	0	6.60786e-05	2.86656e-05	0.000100839	0	5.11967e-05	5.43375e-05	5.02576e-05	5.88192e-05	6.34636e-05	Bariatric surgery
221	7.33407e-05	0	0.000166021	4.28927e-05	0	0	4.15317e-05	4.22172e-05	0	0.000103365	0	0	0	0	4.98306e-05	0.000103588	6.60786e-05	0	2.52099e-05	6.95668e-05	0.000230385	0.000163012	0.000100515	5.55458e-05	6.42505e-05	Benign neoplasm of other female genital organs
396	0	0	0	8.57854e-05	0	0	4.15317e-05	0	4.18305e-05	0	6.1267e-05	9.91818e-05	0.000153155	0.000275149	4.98306e-05	3.45292e-05	9.91179e-05	2.86656e-05	5.04197e-05	9.27558e-05	7.67951e-05	0	5.02576e-05	5.39248e-05	6.41719e-05	Abnormal heart sounds
277.4	0	0	0.000110681	0	4.23209e-05	0.000132066	8.30634e-05	8.44345e-05	8.3661e-05	5.16823e-05	0	4.95909e-05	0	0.000110059	4.98306e-05	3.45292e-05	3.30393e-05	8.59968e-05	2.52099e-05	2.31889e-05	2.55984e-05	0.000108675	0.000100515	5.36583e-05	4.23386e-05	Disorders of bilirubin excretion
080	0	0	0	0	4.23209e-05	0	4.15317e-05	0	4.18305e-05	0	0	0	0	0	4.98306e-05	3.45292e-05	0.000132157	2.86656e-05	0.000126049	6.95668e-05	0.000255984	0.000244519	0.000150773	5.29459e-05	7.73218e-05	Postoperative infection
703.1	0.000220022	0	5.53403e-05	8.57854e-05	4.23209e-05	4.40218e-05	4.15317e-05	0	4.18305e-05	5.16823e-05	0	4.95909e-05	0	0.000110059	9.96612e-05	0	0	5.73312e-05	5.04197e-05	9.27558e-05	2.55984e-05	0.000108675	2.51288e-05	5.22502e-05	5.13227e-05	Ingrowing nail
617	0	6.51593e-05	0	4.28927e-05	8.46418e-05	8.80437e-05	0.000166127	4.22172e-05	0	0.000103365	0	9.91818e-05	5.10517e-05	0.000110059	9.96612e-05	0	0	5.73312e-05	2.52099e-05	2.31889e-05	2.55984e-05	8.15062e-05	2.51288e-05	5.17549e-05	4.5894e-05	Disorders secondary to childbirth, surgery, trauma
748	7.33407e-05	0	5.53403e-05	8.57854e-05	4.23209e-05	4.40218e-05	4.15317e-05	4.22172e-05	0	0.000155047	0.000183801	0	5.10517e-05	5.50297e-05	0	3.45292e-05	0	5.73312e-05	0	2.31889e-05	0	0.000135844	0.000100515	5.13433e-05	5.19773e-05	Anomalies of respiratory system, congenital
687	0	0.000130319	5.53403e-05	0.000128678	0	0.000132066	0.000166127	4.22172e-05	4.18305e-05	0	6.1267e-05	0	0	5.50297e-05	0	0	6.60786e-05	0	5.04197e-05	9.27558e-05	5.11967e-05	5.43375e-05	2.51288e-05	5.01213e-05	5.04051e-05	Symptoms affecting skin
757	0	6.51593e-05	5.53403e-05	0	0	4.40218e-05	4.15317e-05	4.22172e-05	4.18305e-05	0.000155047	0	4.95909e-05	0	0	9.96612e-05	0.000138117	0	0.000114662	0.000100839	6.95668e-05	2.55984e-05	5.43375e-05	5.02576e-05	4.99034e-05	4.62315e-05	Congenital anomalies of the integument
375	7.33407e-05	0	0	4.28927e-05	4.23209e-05	4.40218e-05	0	4.22172e-05	0	0	0	0	0	0	4.98306e-05	3.45292e-05	3.30393e-05	0.000114662	0.000100839	0.0002087	2.55984e-05	0.000163012	0.000150773	4.89469e-05	6.00099e-05	Disorders of lacrimal system
646	0	0	0	0	0	0	0	0	4.18305e-05	0	0	9.91818e-05	5.10517e-05	0	9.96612e-05	0.000138117	6.60786e-05	2.86656e-05	0.000100839	0.000115945	0.000127992	0.000163012	7.53864e-05	4.81635e-05	5.53033e-05	Other complications of pregnancy NEC
835	7.33407e-05	0.000130319	0	8.57854e-05	8.46418e-05	0	8.30634e-05	8.44345e-05	0	5.16823e-05	0	9.91818e-05	0	0.000165089	0	0	0	0	2.52099e-05	0	0.000102393	8.15062e-05	2.51288e-05	4.74685e-05	5.10107e-05	Internal derangement of knee
277.6	0	6.51593e-05	5.53403e-05	4.28927e-05	0	0	0	0	4.18305e-05	0	0	9.91818e-05	5.10517e-05	0	9.96612e-05	0	0	5.73312e-05	5.04197e-05	2.31889e-05	7.67951e-05	0.000108675	0.000301545	4.66553e-05	6.68149e-05	Other deficiencies of circulating enzymes
579	0	0	5.53403e-05	8.57854e-05	8.46418e-05	4.40218e-05	8.30634e-05	0	0	0	6.1267e-05	4.95909e-05	0	5.50297e-05	4.98306e-05	3.45292e-05	3.30393e-05	8.59968e-05	0	4.63779e-05	2.55984e-05	0.00021735	5.02576e-05	4.61617e-05	4.83308e-05	Other symptoms involving abdomen and pelvis
556	0	0.000130319	5.53403e-05	4.28927e-05	4.23209e-05	4.40218e-05	8.30634e-05	0	0	0.000103365	0	0	0	0	4.98306e-05	0.000103588	9.91179e-05	2.86656e-05	0.000100839	6.95668e-05	2.55984e-05	0	0	4.25447e-05	4.32171e-05	Ulceration of the lower GI tract
384	0	0.000130319	5.53403e-05	8.57854e-05	4.23209e-05	4.40218e-05	4.15317e-05	0	0	0	0	9.91818e-05	0	0	4.98306e-05	0	0	2.86656e-05	2.52099e-05	9.27558e-05	0.000102393	5.43375e-05	7.53864e-05	4.03078e-05	4.1005e-05	Other disorders of tympanic membrane
942	0	0	0	0	8.46418e-05	0	0	0	0	0	0	0.000198364	0	5.50297e-05	0	6.90584e-05	0.000132157	0	7.56296e-05	4.63779e-05	0.000127992	2.71687e-05	0.000100515	3.98667e-05	5.6534e-05	Infusion and transfusion reaction
516	0	0	0	0	4.23209e-05	0	4.15317e-05	0	0	5.16823e-05	6.1267e-05	0	5.10517e-05	5.50297e-05	0	6.90584e-05	0.000132157	5.73312e-05	5.04197e-05	4.63779e-05	0.00015359	5.43375e-05	5.02576e-05	3.9844e-05	4.17484e-05	Abnormal sputum
712	0	0	0	0	0	0	4.15317e-05	0	0	5.16823e-05	6.1267e-05	0	0	0	0	6.90584e-05	3.30393e-05	2.86656e-05	0	0.000231889	0.000127992	0.000135844	0.000125644	3.9418e-05	6.16034e-05	Infective connective tissue disorders
858	0	0	5.53403e-05	0	0	4.40218e-05	0	4.22172e-05	0	0	6.1267e-05	4.95909e-05	0	0	0.000199322	3.45292e-05	3.30393e-05	2.86656e-05	7.56296e-05	0.000115945	2.55984e-05	5.43375e-05	7.53864e-05	3.89083e-05	4.74179e-05	Complication of internal orthopedic device
913	0	0.000130319	0	4.28927e-05	0	0	0	0	0	0.000103365	0.000122534	9.91818e-05	0	0.000110059	4.98306e-05	0	6.60786e-05	2.86656e-05	2.52099e-05	4.63779e-05	0	0	5.02576e-05	3.80335e-05	4.5818e-05	Toxic effect of venom
804	0	0	5.53403e-05	0	4.23209e-05	4.40218e-05	0.000124595	0	8.3661e-05	5.16823e-05	0.000122534	4.95909e-05	0	0	0	0	3.30393e-05	2.86656e-05	2.52099e-05	6.95668e-05	2.55984e-05	5.43375e-05	5.02576e-05	3.74096e-05	3.74127e-05	Fracture of hand or wrist
452.1	0	0	5.53403e-05	0	4.23209e-05	0	8.30634e-05	4.22172e-05	8.3661e-05	5.16823e-05	0	9.91818e-05	0	0.000110059	4.98306e-05	0	3.30393e-05	2.86656e-05	5.04197e-05	0	2.55984e-05	0	0.000100515	3.71998e-05	3.75529e-05	Iatrogenic pulmonary embolism and infarction
289.5	0	6.51593e-05	0	0	4.23209e-05	0	0	0	4.18305e-05	0	0	0	0	5.50297e-05	4.98306e-05	6.90584e-05	3.30393e-05	2.86656e-05	7.56296e-05	0.000115945	7.67951e-05	0.000108675	5.02576e-05	3.53146e-05	3.73516e-05	Diseases of spleen
598	0	0	0	0	0	4.40218e-05	4.15317e-05	0	4.18305e-05	5.16823e-05	6.1267e-05	0	0	0	9.96612e-05	3.45292e-05	6.60786e-05	0.000114662	0	4.63779e-05	7.67951e-05	8.15062e-05	5.02576e-05	3.52261e-05	3.64024e-05	Abnormal findings on examination of urine
350.6	0	0	0	0	8.46418e-05	0	0.000124595	8.44345e-05	8.3661e-05	0	0	0	0	0	0	3.45292e-05	0	2.86656e-05	5.04197e-05	4.63779e-05	0.000127992	8.15062e-05	5.02576e-05	3.46557e-05	4.34067e-05	Disturbances of sensation of smell and taste
376	0	0	0	0	0	0	0.000207658	8.44345e-05	8.3661e-05	5.16823e-05	6.1267e-05	0	5.10517e-05	0.000165089	0	0	0	2.86656e-05	0	0	2.55984e-05	0	2.51288e-05	3.40973e-05	5.59642e-05	Disorders of the orbit
197	0	0	0	0	8.46418e-05	0	8.30634e-05	0	0	0	0	4.95909e-05	5.10517e-05	0	0.000199322	3.45292e-05	6.60786e-05	5.73312e-05	5.04197e-05	4.63779e-05	0	2.71687e-05	2.51288e-05	3.36828e-05	4.65504e-05	Chemotherapy
196	0	0	0	0	8.46418e-05	0	8.30634e-05	0	0	0	0	4.95909e-05	5.10517e-05	0	0.000199322	3.45292e-05	6.60786e-05	5.73312e-05	5.04197e-05	4.63779e-05	0	2.71687e-05	2.51288e-05	3.36828e-05	4.65504e-05	Radiotherapy
383	0	0	0	0	0	0	0	4.22172e-05	0	0.000103365	6.1267e-05	0	5.10517e-05	0	4.98306e-05	3.45292e-05	3.30393e-05	2.86656e-05	2.52099e-05	0.000162323	0	8.15062e-05	0.000100515	3.36313e-05	4.37614e-05	Otosclerosis
987	0.000220022	6.51593e-05	0	0	4.23209e-05	0	0	4.22172e-05	4.18305e-05	5.16823e-05	0	0.000148773	0	0	0	0	3.30393e-05	2.86656e-05	2.52099e-05	0	0	0	2.51288e-05	3.14804e-05	5.35851e-05	Toxic effect of other gases, fumes, or vapors
988	7.33407e-05	0	5.53403e-05	4.28927e-05	8.46418e-05	0.000220109	0	4.22172e-05	4.18305e-05	5.16823e-05	0	0	0	0	0	0	0	0	7.56296e-05	0	0	0	2.51288e-05	3.09919e-05	5.06128e-05	Toxic effect of noxious substances eaten as food
772.4	0	0	5.53403e-05	0	0	0	0	8.44345e-05	0	5.16823e-05	0	0	0	0	0	6.90584e-05	9.91179e-05	0.000114662	0.000100839	2.31889e-05	2.55984e-05	2.71687e-05	5.02576e-05	3.04934e-05	3.92212e-05	Rhabdomyolysis
478	7.33407e-05	0	0	8.57854e-05	4.23209e-05	0.000132066	4.15317e-05	4.22172e-05	0	0	0	0	0	0	0	0	0	2.86656e-05	2.52099e-05	4.63779e-05	5.11967e-05	2.71687e-05	7.53864e-05	2.91855e-05	3.60156e-05	Throat pain
380	0	0	0	0.000128678	0	0	4.15317e-05	0	0	0	0	4.95909e-05	5.10517e-05	0	0	0	0	8.59968e-05	0	0.000139134	2.55984e-05	2.71687e-05	0.000100515	2.82289e-05	4.43492e-05	Disorders of external ear
728.1	0	0	0	0	0	0	0	0	0	5.16823e-05	0	9.91818e-05	0.000153155	5.50297e-05	0	0	3.30393e-05	0	0	9.27558e-05	5.11967e-05	8.15062e-05	2.51288e-05	2.79424e-05	4.29725e-05	Muscular calcification and ossification
470	0	0	0	4.28927e-05	8.46418e-05	4.40218e-05	0	0	0	0	0	0	0	0	0	3.45292e-05	9.91179e-05	5.73312e-05	0	6.95668e-05	2.55984e-05	8.15062e-05	0.000100515	2.7814e-05	3.67384e-05	Septal Deviations/Turbinate Hypertrophy
382	7.33407e-05	0	0	4.28927e-05	0	0	4.15317e-05	0	0	0	0	0	0	0	0	6.90584e-05	6.60786e-05	8.59968e-05	0	4.63779e-05	7.67951e-05	0.000108675	2.51288e-05	2.76468e-05	3.59195e-05	Otalgia
645	7.33407e-05	0	0	0	0	0	8.30634e-05	0	0	0	0.000122534	0	0	0.000110059	0	6.90584e-05	6.60786e-05	2.86656e-05	2.52099e-05	0	0	2.71687e-05	2.51288e-05	2.74047e-05	3.93671e-05	Late pregnancy and failed induction
796	0	0	0	0	0.000169284	4.40218e-05	8.30634e-05	4.22172e-05	0	0	0	0	0	0.000110059	0	3.45292e-05	0	2.86656e-05	7.56296e-05	2.31889e-05	0	0	0	2.65504e-05	4.444e-05	Elevated prostate specific antigen [PSA]
258	0	0	0	4.28927e-05	0.000126963	0	4.15317e-05	8.44345e-05	0	5.16823e-05	0	0	5.10517e-05	5.50297e-05	0	0	0	5.73312e-05	0	0	2.55984e-05	5.43375e-05	0	2.56892e-05	3.49253e-05	Iatrogenic endocrine disorders
802	0	6.51593e-05	0	0	0	4.40218e-05	4.15317e-05	4.22172e-05	8.3661e-05	5.16823e-05	0	4.95909e-05	0	0	0	0	0	2.86656e-05	5.04197e-05	2.31889e-05	5.11967e-05	5.43375e-05	0	2.5464e-05	2.7288e-05	Fracture of pelvis
240	0	0	0	0	4.23209e-05	4.40218e-05	0	8.44345e-05	4.18305e-05	0.000155047	0	9.91818e-05	5.10517e-05	0	0	3.45292e-05	0	2.86656e-05	0	0	0	0	0	2.52645e-05	4.06895e-05	Simple and unspecified goiter
276.8	0	6.51593e-05	0	0	0.000126963	0	8.30634e-05	4.22172e-05	0	0	0	0	5.10517e-05	0	0	6.90584e-05	3.30393e-05	2.86656e-05	2.52099e-05	0	2.55984e-05	0	2.51288e-05	2.50067e-05	3.4295e-05	Polydipsia
249	0	0	5.53403e-05	0	4.23209e-05	0	0	8.44345e-05	0	0.000103365	6.1267e-05	0	0.000102103	0	0	0	3.30393e-05	2.86656e-05	0	0	0	2.71687e-05	0	2.33784e-05	3.49847e-05	Secondary diabetes mellitus
984	7.33407e-05	0	0.000110681	4.28927e-05	0	0	0	4.22172e-05	0	0	0	0	5.10517e-05	0	0	0	0	2.86656e-05	5.04197e-05	0	0	0.000108675	2.51288e-05	2.3177e-05	3.52317e-05	Toxic effect of lead and its compounds (including fumes)
773	0	0	0	0	0	0	0	0	0	0	0	4.95909e-05	5.10517e-05	0	0	0	6.60786e-05	2.86656e-05	2.52099e-05	6.95668e-05	0.000102393	0.000108675	2.51288e-05	2.28852e-05	3.47778e-05	Pain in limb
771.1	0	0	0	0	8.46418e-05	4.40218e-05	4.15317e-05	4.22172e-05	4.18305e-05	5.16823e-05	6.1267e-05	4.95909e-05	0	0	0	0	0	0	0	0	2.55984e-05	5.43375e-05	2.51288e-05	2.2689e-05	2.66647e-05	Swelling of limb
717	0	0	0	4.28927e-05	0	4.40218e-05	8.30634e-05	0.000168869	8.3661e-05	0	0	0	0	0	4.98306e-05	0	0	2.86656e-05	0	0	0	0	0	2.17828e-05	4.1879e-05	Polymyalgia Rheumatica
713	0	6.51593e-05	0	0	0	4.40218e-05	8.30634e-05	4.22172e-05	0	0	0	0	0	0	4.98306e-05	3.45292e-05	0	2.86656e-05	2.52099e-05	2.31889e-05	5.11967e-05	2.71687e-05	2.51288e-05	2.17122e-05	2.49398e-05	Arthropathy associated with other disorders classified elsewhere
873	7.33407e-05	6.51593e-05	0	0	8.46418e-05	4.40218e-05	0	0	0	0	0	4.95909e-05	0	0	4.98306e-05	3.45292e-05	0	0	2.52099e-05	6.95668e-05	0	0	0	2.15605e-05	2.98822e-05	Broken tooth
781.2	0	0	0	0	4.23209e-05	4.40218e-05	4.15317e-05	0	0	0	0	4.95909e-05	0	5.50297e-05	4.98306e-05	0	9.91179e-05	0	0	2.31889e-05	2.55984e-05	5.43375e-05	0	2.10682e-05	2.79492e-05	Abnormal posture
739	7.33407e-05	0	5.53403e-05	4.28927e-05	0.000126963	0	0	0	0.000125492	0	0	0	0	0	0	3.45292e-05	0	0	0	0	0	0	0	1.99373e-05	3.9427e-05	Contracture of joint
807	0	0	0	0	0	0	4.15317e-05	0	0	0.000103365	0	0	0.000102103	0	0	3.45292e-05	0	0	0	6.95668e-05	0	2.71687e-05	5.02576e-05	1.86314e-05	3.31292e-05	Fracture of ribs
259.3	0.000146681	0	0	0.000128678	0	0	0	0	0	0	0	0	0	0	0	0.000103588	3.30393e-05	0	0	0	0	0	0	1.79124e-05	4.39606e-05	Delay in sexual development and puberty NEC
603	0	0	0.000110681	4.28927e-05	4.23209e-05	0	0	0	0	5.16823e-05	0	0	5.10517e-05	0	0	0	0	2.86656e-05	2.52099e-05	0	2.55984e-05	2.71687e-05	0	1.76205e-05	2.76898e-05	Other disorders of testis
654	0	0	0	0	0	8.80437e-05	4.15317e-05	0	0	0	0	9.91818e-05	0.000102103	5.50297e-05	0	0	0	0	0	0	0	0	0	1.67778e-05	3.45704e-05	Other and unspecified complications of birth; puerperium affecting management of mother
246.7	0	0	5.53403e-05	0	8.46418e-05	0	8.30634e-05	0	4.18305e-05	5.16823e-05	6.1267e-05	0	0	0	0	0	0	0	0	0	0	0	0	1.64272e-05	2.94604e-05	Abnormal results of function study of thyroid
654.2	0	0	0	0	0	0	0	0	0	0	0	0	0	0	9.96612e-05	0	3.30393e-05	8.59968e-05	5.04197e-05	2.31889e-05	0	0	7.53864e-05	1.59866e-05	3.11187e-05	Rhesus isoimmunization in pregnancy
801	0	0	0	0	0	0	0	4.22172e-05	0	0.000103365	0	4.95909e-05	0	0	4.98306e-05	3.45292e-05	0	0	2.52099e-05	2.31889e-05	0	0	2.51288e-05	1.53504e-05	2.60997e-05	Fracture of ankle and foot
514.2	0	0	0	4.28927e-05	0	0	4.15317e-05	0	0	0	0	0	0	0	9.96612e-05	0	3.30393e-05	2.86656e-05	2.52099e-05	0	2.55984e-05	2.71687e-05	2.51288e-05	1.51694e-05	2.41003e-05	Solitary pulmonary nodule
514	7.33407e-05	0	0	4.28927e-05	0	0	0	0	0	0	6.1267e-05	0	5.10517e-05	0	4.98306e-05	0	3.30393e-05	0	2.52099e-05	0	0	0	0	1.46362e-05	2.4179e-05	Abnormal findings examination of lungs
733.6	0	0	0	0	0	0	0	0	0	0	0	0	0	5.50297e-05	0	0	0	0	0	2.31889e-05	0.000102393	2.71687e-05	0.000125644	1.44967e-05	3.42062e-05	Costochondritis
728.2	0	0	0	0	4.23209e-05	0	4.15317e-05	0	4.18305e-05	0	0	0	0	5.50297e-05	0	0.000103588	0	0	0	2.31889e-05	2.55984e-05	0	0	1.44821e-05	2.6452e-05	Laxity of ligament or hypermobility syndrome
676	0	6.51593e-05	0	8.57854e-05	0	0	8.30634e-05	4.22172e-05	0	0	0	0	0	0	0	0	0	0	0	2.31889e-05	0	0	0	1.3018e-05	2.77379e-05	Other disorders of the breast associated with childbirth and disorders of lactation
989	0	0	0	4.28927e-05	0	4.40218e-05	0	0	4.18305e-05	0	0	4.95909e-05	0	0	4.98306e-05	0	0	2.86656e-05	0	0	2.55984e-05	0	0	1.22796e-05	1.96315e-05	Toxic effect of other substances, chiefly nonmedicinal as to source
729.3	7.33407e-05	0	0	0	0	0	0	4.22172e-05	0	0	0	4.95909e-05	0	0	0	3.45292e-05	0	2.86656e-05	2.52099e-05	0	2.55984e-05	0	0	1.2137e-05	2.08208e-05	Panniculitis
262	7.33407e-05	6.51593e-05	0	0	4.23209e-05	8.80437e-05	0	0	0	0	0	0	0	0	0	0	0	0	0	0	0	0	0	1.16898e-05	2.69885e-05	Mineral deficiency NEC
289.8	0	0	0	0	0	0.000132066	4.15317e-05	0	4.18305e-05	5.16823e-05	0	0	0	0	0	0	0	0	0	0	0	0	0	1.16135e-05	3.05145e-05	Polycythemia, secondary
293.1	0	0	0	0	0	0	0	4.22172e-05	0	0.000103365	6.1267e-05	0	5.10517e-05	0	0	0	0	0	0	0	0	0	0	1.12131e-05	2.69128e-05	Swelling, mass, or lump in head and neck [Space-occupying lesion, intracranial NOS]
643	0	0	0	0	0	0	4.15317e-05	4.22172e-05	0	0	0	0	0	0	0	0	0	0	2.52099e-05	0	2.55984e-05	8.15062e-05	2.51288e-05	1.04866e-05	2.08277e-05	Excessive vomiting in pregnancy
772.6	0	0	5.53403e-05	0	0	0	0	0	0	0	0	4.95909e-05	0	0	0	0	0	0	2.52099e-05	0	5.11967e-05	5.43375e-05	0	1.02468e-05	2.05781e-05	Facial weakness
669	0	0	0	0	0	0	0	0	0	0	6.1267e-05	0	0	0	0	0	0	0	2.52099e-05	0.000115945	0	2.71687e-05	0	9.98219e-06	2.72018e-05	Complications of labor and delivery NEC
818	0	0	0	0	0	4.40218e-05	0	0	0	0	0	0	0	0	4.98306e-05	3.45292e-05	0	2.86656e-05	2.52099e-05	0	2.55984e-05	0	0	9.03719e-06	1.63031e-05	Intracranial hemorrhage (injury)
593.2	0	0	0	0	0	0	0	0	0	0	6.1267e-05	0	0	0	0	3.45292e-05	0	0	2.52099e-05	2.31889e-05	5.11967e-05	0	0	8.49529e-06	1.79398e-05	Microscopic hematuria
287.1	0	0	0	0	0	4.40218e-05	0	4.22172e-05	0	0	0	0	0	0	0	0	0	2.86656e-05	0	2.31889e-05	0	5.43375e-05	0	8.36657e-06	1.70857e-05	Spontaneous ecchymoses
766	0	0	0	0	0	0	0	4.22172e-05	4.18305e-05	0	0	4.95909e-05	0	0	0	0	3.30393e-05	0	0	0	2.55984e-05	0	0	8.35984e-06	1.66935e-05	Neuralgia, neuritis, and radiculitis NOS
793.2	0	6.51593e-05	0	0	4.23209e-05	0	0	0	0	0	0	0	5.10517e-05	0	0	0	3.30393e-05	0	0	0	0	0	0	8.32918e-06	1.92342e-05	Nonspecific abnormal findings on radiological and other examination of other intrathoracic organs (echocardiogram, etc)
790	0	0	0	0	0	0	0	0	0	0	0	0	5.10517e-05	0	4.98306e-05	0	0	2.86656e-05	0	2.31889e-05	0	0	0	6.64073e-06	1.5717e-05	Nonspecific findings on examination of blood
595	0	0	0	0	0	0	0	0	0	0	0	4.95909e-05	0	0	0	3.45292e-05	0	2.86656e-05	0	0	0	2.71687e-05	0	6.08498e-06	1.40773e-05	Hydronephrosis
226	0	0	0	0	0	0	0	0	0	0	0	0	0	5.50297e-05	0	0	3.30393e-05	0	0	0	2.55984e-05	0	2.51288e-05	6.03462e-06	1.44112e-05	Benign neoplasm of thyroid glands
931	0	0	0	0	0	0	0	0	0	0	0	0	0	0	0	0	0	2.86656e-05	2.52099e-05	0	2.55984e-05	5.43375e-05	0	5.81788e-06	1.39587e-05	Contact dermatitis and other eczema due to plants [except food]
241	0	0	0	0	0	0	0	0	0	0	0	0	0	0	0	0	0	2.86656e-05	2.52099e-05	0	2.55984e-05	2.71687e-05	2.51288e-05	5.72919e-06	1.11339e-05	Nontoxic nodular goiter
686.3	0	0	0	0	0	4.40218e-05	0	0	0	0	0	0	0	0	0	0	0	2.86656e-05	2.52099e-05	0	0	0	2.51288e-05	5.34896e-06	1.2374e-05	Pilonidal cyst
380.4	0	0	0	0	0	4.40218e-05	0	4.22172e-05	0	0	0	0	0	0	0	0	0	0	0	0	0	2.71687e-05	0	4.93078e-06	1.3313e-05	Impacted cerumen
823	0	0	0	0	0	0	0	0	0	0	0	0	0	5.50297e-05	4.98306e-05	0	0	0	0	0	0	0	0	4.55914e-06	1.51257e-05	Torus fracture
872	0	0	0	0	0	0	0	4.22172e-05	0	0	0	0	0	0	0	3.45292e-05	0	0	0	0	0	0	2.51288e-05	4.42936e-06	1.19749e-05	Traumatic amputation
429.1	0	0	0	0	0	0	0	0	0	0	0	0	0	0	0	0	3.30393e-05	0	2.52099e-05	0	0	2.71687e-05	0	3.71382e-06	9.88122e-06	Heart transplant/surgery
792	0	0	0	0	0	0	0	0	0	0	0	0	0	0	4.98306e-05	0	3.30393e-05	0	0	0	0	0	0	3.60304e-06	1.2203e-05	Abnormal Papanicolaou smear of cervix and cervical HPV
346	0	0	0	0	0	0	0	4.22172e-05	0	0	0	0	0	0	0	0	3.30393e-05	0	0	0	0	0	0	3.27202e-06	1.09288e-05	Abnormal findings on study of brain and/or nervous system
573.7	0	0	0	0	0	4.40218e-05	0	0	0	0	0	0	0	0	0	0	0	0	0	0	2.55984e-05	0	0	3.02697e-06	1.04064e-05	Abnormal results of function study of liver
213	0	0	0	0	0	0	0	0	0	0	0	0	0	5.50297e-05	0	0	0	0	0	0	0	0	0	2.3926e-06	1.14745e-05	Benign neoplasm of bone and articular cartilage
765	0	0	0	0	0	0	0	0	0	0	0	0	0	0	0	0	0	2.86656e-05	0	0	2.55984e-05	0	0	2.3593e-06	7.8305e-06	Cervical radiculitis
519.1	0	0	0	0	0	0	0	0	0	0	0	0	0	0	0	0	0	0	0	0	0	0	5.02576e-05	2.18511e-06	1.04794e-05	Tracheostomy complications
794	0	0	0	0	0	0	0	0	0	0	0	0	0	0	4.98306e-05	0	0	0	0	0	0	0	0	2.16655e-06	1.03904e-05	Abnormal results of other function studies (bladder, pancreas, placenta, spleen, etc)
647.3	0	0	0	0	0	0	0	0	0	0	0	0	0	0	0	0	0	0	0	2.31889e-05	2.55984e-05	0	0	2.12119e-06	7.03729e-06	Major puerperal infection
638	0	0	0	0	0	4.40218e-05	0	0	0	0	0	0	0	0	0	0	0	0	0	0	0	0	0	1.91399e-06	9.17919e-06	Other high-risk pregnancy
663	0	0	0	0	0	0	0	0	0	0	0	0	0	0	0	3.45292e-05	0	0	0	0	0	0	0	1.50127e-06	7.19983e-06	Umbilical cord complications during labor and delivery
740	0	0	0	0	0	0	0	0	0	0	0	0	0	0	0	0	0	0	0	2.31889e-05	0	0	0	1.00821e-06	4.83523e-06	Osteoarthrosis

## Sheet: Table S6 ROI
year	root phecode	phenotype	relative_burden	relative_publication	relative_trial	relative_patent	roi
2000	008	Intestinal infection	0.00134446	0.00553125	0.00548731	0.00242536	-1.48131
2001	008	Intestinal infection	0.00138879	0.00552257	0.00872665	0.00200323	-1.55681
2002	008	Intestinal infection	0.00146528	0.0052493	0.0078919	0.0020701	-1.43551
2003	008	Intestinal infection	0.00139994	0.00511296	0.00852665	0.00192747	-1.48611
2004	008	Intestinal infection	0.00139369	0.00503799	0.0085772	0.00173197	-1.44165
2005	008	Intestinal infection	0.00145901	0.00495379	0.00838454	0.00191675	-1.40881
2006	008	Intestinal infection	0.00165633	0.00500472	0.00933555	0.00179477	-1.26609
2007	008	Intestinal infection	0.00182486	0.00512298	0.00890625	0.00208521	-1.19468
2008	008	Intestinal infection	0.00177386	0.00501839	0.00870961	0.00205532	-1.20669
2009	008	Intestinal infection	0.00177476	0.00506122	0.00920351	0.00137142	-1.05796
2010	008	Intestinal infection	0.00180481	0.00517286	0.00923682	0.00153836	-1.09701
2011	008	Intestinal infection	0.00191439	0.00523518	0.00849653	0.00215456	-1.13544
2012	008	Intestinal infection	0.00183476	0.00519315	0.0088913	0.00185881	-1.1429
2013	008	Intestinal infection	0.00188943	0.00517879	0.00879397	0.00189057	-1.10601
2014	008	Intestinal infection	0.00177392	0.00514908	0.00883972	0.00212381	-1.23848
2015	008	Intestinal infection	0.00181837	0.00510703	0.00906959	0.00206541	-1.20171
2016	008	Intestinal infection	0.0018917	0.00518356	0.00836927	0.002049	-1.1183
2000	010	Tuberculosis	0.000169667	0.00273231	0.00447151	0.000658957	-3.21705
2001	010	Tuberculosis	0.000153767	0.0026549	0.00685699	0.000920551	-3.66364
2002	010	Tuberculosis	0.000132095	0.00255927	0.00621812	0.00104828	-3.85959
2003	010	Tuberculosis	0.00013833	0.00257197	0.00694455	0.000798684	-3.73153
2004	010	Tuberculosis	0.000123649	0.00253626	0.00701165	0.000954509	-3.95322
2005	010	Tuberculosis	8.40813e-05	0.00243279	0.00637238	0.000821689	-4.33102
2006	010	Tuberculosis	0.000103129	0.0024483	0.0069338	0.000448934	-3.84187
2007	010	Tuberculosis	0.00012426	0.00221705	0.00672927	0.00116646	-3.95762
2008	010	Tuberculosis	0.00015607	0.00220196	0.00658719	0.000624191	-3.37687
2009	010	Tuberculosis	9.94124e-05	0.00217653	0.00759295	0.000769481	-4.11205
2010	010	Tuberculosis	8.51361e-05	0.0020013	0.00756309	0.000964433	-4.37394
2011	010	Tuberculosis	7.44635e-05	0.00202561	0.00652898	0.00103251	-4.51947
2012	010	Tuberculosis	7.61484e-05	0.00211694	0.0065165	0.000826242	-4.41185
2013	010	Tuberculosis	9.05344e-05	0.00204954	0.00680295	0.000961386	-4.25681
2014	010	Tuberculosis	8.77111e-05	0.00200961	0.00667495	0.000981425	-4.29025
2015	010	Tuberculosis	7.10775e-05	0.00200874	0.00717193	0.00107281	-4.63389
2016	010	Tuberculosis	8.9179e-05	0.00191726	0.00609533	0.00095849	-4.19848
2000	031	Diseases due to other mycobacteria	2.17134e-05	0.000847065	0.00020519	0.000389506	-3.8204
2001	031	Diseases due to other mycobacteria	2.44158e-05	0.000734669	0.000313169	0.000514545	-3.91028
2002	031	Diseases due to other mycobacteria	2.13194e-05	0.000666874	0.000240308	0.000655273	-4.03491
2003	031	Diseases due to other mycobacteria	2.88929e-05	0.000738437	8.87735e-05	0.000798684	-3.3366
2004	031	Diseases due to other mycobacteria	2.63261e-05	0.00074142	6.80676e-07	0.000459762	-1.10438
2005	031	Diseases due to other mycobacteria	2.25452e-05	0.00059245	0.000112345	0.000469704	-3.43587
2006	031	Diseases due to other mycobacteria	2.86907e-05	0.000592396	0.000408297	0.000705284	-3.85873
2007	031	Diseases due to other mycobacteria	5.60272e-05	0.000573899	0.00035663	0.00024771	-2.4598
2008	031	Diseases due to other mycobacteria	3.19786e-05	0.000590652	0.000366301	0.000514104	-3.53164
2009	031	Diseases due to other mycobacteria	3.24247e-05	0.000544385	0.00019754	0.000401628	-3.10276
2010	031	Diseases due to other mycobacteria	3.60556e-05	0.000481717	0.00031026	0.000620075	-3.29604
2011	031	Diseases due to other mycobacteria	3.09492e-05	0.000549951	0.000208978	0.000651014	-3.40206
2012	031	Diseases due to other mycobacteria	2.36025e-05	0.000520057	0.000203016	0.000469537	-3.57638
2013	031	Diseases due to other mycobacteria	2.85398e-05	0.000513754	0.000276808	0.000608937	-3.57116
2014	031	Diseases due to other mycobacteria	3.19542e-05	0.000524783	0.000257968	0.000454171	-3.27518
2015	031	Diseases due to other mycobacteria	3.10219e-05	0.00052396	0.000271341	0.000448431	-3.3295
2016	031	Diseases due to other mycobacteria	3.23703e-05	0.000494337	0.00014089	0.000363668	-2.87317
2000	038	Septicemia	0.00386076	0.00289366	0.00020519	0.000629018	2.18775
2001	038	Septicemia	0.00314372	0.00290485	0.001248	0.00083935	1.00905
2002	038	Septicemia	0.00270907	0.00281115	0.00167498	0.000707674	0.775732
2003	038	Septicemia	0.00275475	0.00292275	0.00158298	0.000963871	0.670961
2004	038	Septicemia	0.00322443	0.00295597	0.00177044	0.000424423	1.17878
2005	038	Septicemia	0.00375254	0.00285884	0.00150967	0.000352376	1.5409
2006	038	Septicemia	0.00489773	0.00306184	0.00203967	0.000545065	1.53799
2007	038	Septicemia	0.00561815	0.00308728	0.00193989	0.00024771	2.07748
2008	038	Septicemia	0.00680069	0.00302264	0.00215938	0.000697582	1.83935
2009	038	Septicemia	0.007871	0.00306126	0.00203818	0.000435069	2.25439
2010	038	Septicemia	0.00859206	0.003178	0.00195299	0.00057416	2.2504
2011	038	Septicemia	0.0100201	0.00314866	0.00208709	0.000449045	2.53265
2012	038	Septicemia	0.011456	0.00332522	0.00234613	0.000488311	2.59624
2013	038	Septicemia	0.0125575	0.00346058	0.00226783	0.00035261	2.85465
2014	038	Septicemia	0.0148503	0.0034906	0.00234542	0.000498109	2.90476
2015	038	Septicemia	0.0167105	0.00355183	0.00184862	0.000528479	3.12864
2016	038	Septicemia	0.0187498	0.00346518	0.0020163	0.000495851	3.27935
2000	041	Bacterial infection NOS	0.000582439	0.00923511	0.00569046	0.00380255	-3.00491
2001	041	Bacterial infection NOS	0.000483742	0.00907086	0.00779182	0.00419567	-3.41825
2002	041	Bacterial infection NOS	0.000445795	0.00886293	0.00848968	0.00474255	-3.60507
2003	041	Bacterial infection NOS	0.000458644	0.00880508	0.0101088	0.00432269	-3.60076
2004	041	Bacterial infection NOS	0.000499754	0.00874502	0.010415	0.00406435	-3.47214
2005	041	Bacterial infection NOS	0.000480598	0.00858909	0.00983776	0.00524106	-3.60092
2006	041	Bacterial infection NOS	0.000478635	0.0088176	0.0104684	0.00429419	-3.5581
2007	041	Bacterial infection NOS	0.000458719	0.00876755	0.00989579	0.00530084	-3.67803
2008	041	Bacterial infection NOS	0.000482237	0.00888347	0.010027	0.00785321	-3.79502
2009	041	Bacterial infection NOS	0.000509038	0.00912393	0.0102224	0.0113369	-3.90398
2010	041	Bacterial infection NOS	0.00053166	0.00895114	0.0102906	0.00824187	-3.70345
2011	041	Bacterial infection NOS	0.000508221	0.00892777	0.00974861	0.00816875	-3.73368
2012	041	Bacterial infection NOS	0.00054045	0.00926537	0.00906506	0.0103446	-3.74068
2013	041	Bacterial infection NOS	0.000523612	0.00916325	0.00998306	0.0106377	-3.83113
2014	041	Bacterial infection NOS	0.000523252	0.00892654	0.00920051	0.0111164	-3.80433
2015	041	Bacterial infection NOS	0.000526387	0.00883527	0.00978429	0.00601979	-3.55241
2016	041	Bacterial infection NOS	0.000443142	0.00884029	0.00822861	0.00345344	-3.46042
2000	053	Herpes zoster	0.000380737	0.000257814	0.000408348	0.000449384	0.0669187
2001	053	Herpes zoster	0.000404886	0.000276989	0.000624779	0.000460411	-0.079337
2002	053	Herpes zoster	0.00039822	0.000284198	0.000838089	0.000681474	-0.409991
2003	053	Herpes zoster	0.000402681	0.000256473	0.000352457	0.000413245	0.242529
2004	053	Herpes zoster	0.00041777	0.000225059	0.000749425	0.00053044	-0.0888488
2005	053	Herpes zoster	0.00041393	0.000216819	0.000950743	0.000508814	-0.16994
2006	053	Herpes zoster	0.000441868	0.00023626	0.000816141	0.000801416	-0.253137
2007	053	Herpes zoster	0.000436669	0.000269816	0.00110868	0.000353719	-0.104075
2008	053	Herpes zoster	0.000447412	0.000242484	0.000695642	0.000514104	0.0140017
2009	053	Herpes zoster	0.000458554	0.000243262	0.000690567	0.000301305	0.279885
2010	053	Herpes zoster	0.000458662	0.000273958	0.000713195	0.000482331	0.0102398
2011	053	Herpes zoster	0.000476652	0.000255676	0.000656148	0.000538809	0.0784793
2012	053	Herpes zoster	0.000491311	0.000260441	0.000724313	0.000826242	-0.118673
2013	053	Herpes zoster	0.000497702	0.000281438	0.000525686	0.000576896	0.159702
2014	053	Herpes zoster	0.000507948	0.000246331	0.000361052	0.000776382	0.278293
2015	053	Herpes zoster	0.000503331	0.000253655	0.000542435	0.000560498	0.218395
2016	053	Herpes zoster	0.000534481	0.000250825	0.00039876	0.00072717	0.322078
2000	054	Herpes simplex	0.000380187	0.0012399	0.000611506	0.00194633	-1.42901
2001	054	Herpes simplex	0.000415956	0.00109608	0.000157363	0.00124536	-0.474898
2002	054	Herpes simplex	0.000432679	0.00111898	0.000120752	0.0019391	-0.509817
2003	054	Herpes simplex	0.00043354	0.000913831	0.00079193	0.00140437	-1.09595
2004	054	Herpes simplex	0.000430772	0.000882246	0.000545222	0.00141392	-0.929843
2005	054	Herpes simplex	0.000414473	0.000862198	0.000559491	0.00117367	-0.900457
2006	054	Herpes simplex	0.000420323	0.000760473	0.000725509	0.00121799	-0.95662
2007	054	Herpes simplex	0.000433725	0.000723176	0.000237885	0.00116646	-0.390838
2008	054	Herpes simplex	0.000438178	0.000718106	0.000366301	0.00106454	-0.522234
2009	054	Herpes simplex	0.000401137	0.000693475	0.000296145	0.000802922	-0.40733
2010	054	Herpes simplex	0.000368605	0.000677526	0.000217275	0.000711904	-0.320672
2011	054	Herpes simplex	0.00034984	0.000721539	0.0002686	0.00103251	-0.669654
2012	054	Herpes simplex	0.000336435	0.000662112	0.000260938	0.00076992	-0.54321
2013	054	Herpes simplex	0.000330022	0.000626014	0.000249155	0.00072108	-0.495408
2014	054	Herpes simplex	0.000327689	0.00062729	0.000103342	0.000834966	-0.187028
2015	054	Herpes simplex	0.000314373	0.000589833	0.000172761	0.000736605	-0.383072
2016	054	Herpes simplex	0.00033636	0.000569825	0.000234661	0.00061151	-0.332174
2000	070	Viral hepatitis	0.0013019	0.00306377	0.00487783	0.00410194	-1.44374
2001	070	Viral hepatitis	0.00161437	0.00283054	0.00514313	0.00384379	-1.12385
2002	070	Viral hepatitis	0.00217434	0.00288058	0.00729412	0.00324912	-0.822235
2003	070	Viral hepatitis	0.00212684	0.00272525	0.00729613	0.0032765	-0.830703
2004	070	Viral hepatitis	0.00176393	0.0024617	0.00701165	0.00328689	-1.01439
2005	070	Viral hepatitis	0.00140706	0.0027101	0.008664	0.00281627	-1.37544
2006	070	Viral hepatitis	0.00131147	0.0024671	0.0069338	0.00323675	-1.39
2007	070	Viral hepatitis	0.00115405	0.00240835	0.00637303	0.00388738	-1.58905
2008	070	Viral hepatitis	0.00123654	0.00236776	0.00625785	0.00429374	-1.52698
2009	070	Viral hepatitis	0.00124148	0.00230992	0.00640969	0.00401327	-1.49211
2010	070	Viral hepatitis	0.00111342	0.00220631	0.00598234	0.0037193	-1.55102
2011	070	Viral hepatitis	0.00128917	0.0021972	0.0073637	0.00314197	-1.37524
2012	070	Viral hepatitis	0.00144782	0.00224267	0.00695091	0.00354847	-1.2607
2013	070	Viral hepatitis	0.00119854	0.00225301	0.00586274	0.00270761	-1.3175
2014	070	Viral hepatitis	0.00230244	0.00235538	0.00605645	0.00290004	-0.530116
2015	070	Viral hepatitis	0.0029801	0.00230101	0.00630935	0.00249767	-0.136744
2016	070	Viral hepatitis	0.00282833	0.00226385	0.00494664	0.00251164	-0.0945236
2000	070.4	Chronic hepatitis	0.000221367	0.000245538	0.00142414	0.000389506	-1.09885
2001	070.4	Chronic hepatitis	0.000211355	0.000253345	0.00187122	0.000460411	-1.36395
2002	070.4	Chronic hepatitis	0.000265019	0.000316491	0.00358788	0.000498071	-1.48266
2003	070.4	Chronic hepatitis	0.000214227	0.000207834	0.0029014	0.00052337	-1.50651
2004	070.4	Chronic hepatitis	0.000188344	0.000189162	0.00272339	0.000424423	-1.51489
2005	070.4	Chronic hepatitis	0.000185182	0.00021808	0.00396897	0.000352376	-1.6815
2006	070.4	Chronic hepatitis	0.000158023	0.000217454	0.00294599	0.000673241	-2.03861
2007	070.4	Chronic hepatitis	0.000143188	0.000201259	0.0030086	0.000318383	-1.81735
2008	070.4	Chronic hepatitis	0.000123001	0.000204144	0.0025985	0.000514104	-2.16599
2009	070.4	Chronic hepatitis	0.000129233	0.000204028	0.0024326	0.000435069	-2.0002
2010	070.4	Chronic hepatitis	0.000147076	0.000224316	0.00226294	0.000390502	-1.79453
2011	070.4	Chronic hepatitis	0.000162619	0.000192188	0.00277275	0.000471486	-1.76659
2012	070.4	Chronic hepatitis	0.00016082	0.00018125	0.00376521	0.000431989	-1.85052
2013	070.4	Chronic hepatitis	0.000142842	0.000186329	0.00273794	0.000448732	-1.89512
2014	070.4	Chronic hepatitis	0.000174979	0.000168303	0.00224234	0.000410233	-1.46087
2015	070.4	Chronic hepatitis	0.000190569	0.000172639	0.00285906	0.000384392	-1.43798
2016	070.4	Chronic hepatitis	0.000172283	0.000182642	0.00232106	0.00061151	-1.70497
2000	070.9	Hepatitis NOS	0.000336045	0.000168375	0.00386204	2.9939e-07	2.28986
2001	070.9	Hepatitis NOS	0.000330747	0.000251656	0.0042083	5.44048e-05	-0.202065
2002	070.9	Hepatitis NOS	0.000370624	0.000227684	0.00657678	5.26629e-05	-0.190049
2003	070.9	Hepatitis NOS	0.000330475	0.000209308	0.00676876	2.78066e-05	-0.0380289
2004	070.9	Hepatitis NOS	0.000301652	0.000240246	0.00701165	7.10316e-05	-0.639409
2005	070.9	Hepatitis NOS	0.000251904	0.00021934	0.00754614	3.91094e-07	1.39258
2006	070.9	Hepatitis NOS	0.000226656	0.000224507	0.00625406	3.23643e-05	-0.591355
2007	070.9	Hepatitis NOS	0.000189109	0.000221162	0.00589805	7.10266e-05	-1.13671
2008	070.9	Hepatitis NOS	0.000171715	0.000189637	0.00574554	0.000110454	-1.37601
2009	070.9	Hepatitis NOS	0.000158813	0.000176564	0.00568658	0.000100658	-1.40194
2010	070.9	Hepatitis NOS	0.000148796	0.000168239	0.00523846	6.91012e-05	-1.26684
2011	070.9	Hepatitis NOS	0.000147468	0.000170739	0.0065588	8.99885e-05	-1.49725
2012	070.9	Hepatitis NOS	0.000145783	0.000169004	0.00611105	0.000225475	-1.87599
2013	070.9	Hepatitis NOS	0.000115708	0.000155145	0.00514376	0.000160365	-1.91704
2014	070.9	Hepatitis NOS	0.000155297	0.000162183	0.00484521	0.000146606	-1.48798
2015	070.9	Hepatitis NOS	0.000204002	0.000160525	0.00520033	0.000240305	-1.37343
2016	070.9	Hepatitis NOS	0.000318204	0.000173713	0.00417303	9.93023e-05	-0.349126
2000	071	Human immunodeficiency virus [HIV] disease	0.00205923	0.00943679	0.012801	0.0070659	-1.99012
2001	071	Human immunodeficiency virus [HIV] disease	0.00243658	0.00890535	0.0123102	0.00771438	-1.76687
2002	071	Human immunodeficiency virus [HIV] disease	0.00255726	0.00824451	0.0139893	0.00678618	-1.67026
2003	071	Human immunodeficiency virus [HIV] disease	0.00268882	0.00811677	0.0131851	0.00688311	-1.57856
2004	071	Human immunodeficiency virus [HIV] disease	0.00283759	0.00773301	0.0129335	0.00579597	-1.40434
2005	071	Human immunodeficiency virus [HIV] disease	0.00255712	0.00796514	0.0131913	0.00571037	-1.55489
2006	071	Human immunodeficiency virus [HIV] disease	0.00256175	0.00789024	0.00987934	0.00538368	-1.39729
2007	071	Human immunodeficiency virus [HIV] disease	0.0027172	0.00812622	0.00934165	0.00477079	-1.25654
2008	071	Human immunodeficiency virus [HIV] disease	0.00311871	0.00776125	0.00914874	0.0046607	-1.03782
2009	071	Human immunodeficiency virus [HIV] disease	0.00264696	0.00759379	0.00953219	0.0048493	-1.27709
2010	071	Human immunodeficiency virus [HIV] disease	0.00272042	0.00780203	0.00672622	0.00463759	-1.08236
2011	071	Human immunodeficiency virus [HIV] disease	0.00273906	0.00798232	0.00527691	0.00424158	-0.93923
2012	071	Human immunodeficiency virus [HIV] disease	0.00270072	0.00791586	0.00367833	0.00386762	-0.757153
2013	071	Human immunodeficiency virus [HIV] disease	0.00276229	0.00780599	0.00320804	0.0036368	-0.635578
2014	071	Human immunodeficiency virus [HIV] disease	0.00297253	0.00769799	0.0034278	0.00344194	-0.538819
2015	071	Human immunodeficiency virus [HIV] disease	0.003119	0.00748299	0.00374628	0.00336219	-0.492249
2016	071	Human immunodeficiency virus [HIV] disease	0.00354885	0.00768929	0.00309467	0.00307341	-0.213857
2000	078	Viral warts & HPV	0.00206375	0.000889154	0.00020519	0.00110804	1.63828
2001	078	Viral warts & HPV	0.00244688	0.000915376	0.000780584	0.000622813	1.51746
2002	078	Viral warts & HPV	0.00254071	0.000850946	0.000598976	0.000864877	1.5706
2003	078	Viral warts & HPV	0.00232294	0.000937413	0.000352457	0.000991403	1.58283
2004	078	Viral warts & HPV	0.00226999	0.000792504	0.000545222	0.000777814	1.54162
2005	078	Viral warts & HPV	0.00216585	0.000960517	0.000503598	0.000547923	1.58358
2006	078	Viral warts & HPV	0.00205916	0.00107665	0.000453613	0.000577109	1.49106
2007	078	Viral warts & HPV	0.00206363	0.00111683	0.000871191	0.000954442	0.976045
2008	078	Viral warts & HPV	0.00196241	0.00119373	0.000622455	0.0005508	1.26636
2009	078	Viral warts & HPV	0.00179971	0.00131828	0.000657699	0.000602275	1.04778
2010	078	Viral warts & HPV	0.00173182	0.00128426	0.00080618	0.000757818	0.820862
2011	078	Viral warts & HPV	0.00165262	0.00131524	0.000626336	0.000673455	0.910398
2012	078	Viral warts & HPV	0.00157061	0.00141892	0.000840157	0.000450763	0.857943
2013	078	Viral warts & HPV	0.00147902	0.00145004	0.000442727	0.000496794	1.00623
2014	078	Viral warts & HPV	0.0013784	0.00149707	0.000515678	0.000410233	0.917471
2015	078	Viral warts & HPV	0.00127651	0.00149236	0.000591725	0.000576508	0.611268
2016	078	Viral warts & HPV	0.00122788	0.00147894	0.000562858	0.000594988	0.572613
2000	079	Viral infection	0.00262869	0.00699561	0.00690941	0.00889218	-1.37406
2001	079	Viral infection	0.00303478	0.00701214	0.0104405	0.00855346	-1.35033
2002	079	Viral infection	0.00315478	0.00691241	0.00884835	0.00827961	-1.2076
2003	079	Viral infection	0.00314567	0.00773061	0.0093177	0.0088103	-1.30937
2004	079	Viral infection	0.00249454	0.00728568	0.0102108	0.00851708	-1.61085
2005	079	Viral infection	0.00260156	0.00680926	0.00877579	0.00793961	-1.43048
2006	079	Viral infection	0.00230822	0.00638342	0.00987934	0.00813945	-1.62054
2007	079	Viral infection	0.00221644	0.00598437	0.00906458	0.00763306	-1.5801
2008	079	Viral infection	0.00224837	0.00587016	0.00892918	0.00968799	-1.65009
2009	079	Viral infection	0.00266814	0.0057184	0.00976227	0.00923009	-1.43341
2010	079	Viral infection	0.00171057	0.00556631	0.0104456	0.00796639	-1.96634
2011	079	Viral infection	0.00174046	0.00564528	0.00959955	0.00769749	-1.89829
2012	079	Viral infection	0.00174757	0.00559074	0.00912298	0.00786648	-1.87608
2013	079	Viral infection	0.00163794	0.0055717	0.00940234	0.00685691	-1.91246
2014	079	Viral infection	0.00173428	0.0057274	0.00917474	0.00733777	-1.86876
2015	079	Viral infection	0.00154412	0.0057332	0.01008	0.00661215	-2.01616
2016	079	Viral infection	0.00154179	0.00653911	0.00914287	0.00713803	-2.0661
2000	080	Postoperative infection	0.00201673	0.000729565	2.03158e-06	2.9939e-07	7.26681
2001	080	Postoperative infection	0.00183329	0.000714402	1.55805e-06	2.73377e-05	5.30641
2002	080	Postoperative infection	0.00202172	0.000670103	0.000240308	2.62005e-07	5.29195
2003	080	Postoperative infection	0.00186048	0.000682429	0.000352457	2.78066e-05	2.98356
2004	080	Postoperative infection	0.00184164	0.000773175	0.000341019	3.53391e-07	4.8263
2005	080	Postoperative infection	0.00205048	0.000782786	0.000224132	3.91094e-07	5.09914
2006	080	Postoperative infection	0.00203527	0.000860379	0.000317665	3.20438e-07	4.98346
2007	080	Postoperative infection	0.00201018	0.000807213	0.000317049	3.53366e-07	4.95336
2008	080	Postoperative infection	0.0020204	0.000847633	0.000476081	3.66955e-07	4.74581
2009	080	Postoperative infection	0.00226115	0.000879837	0.000460488	3.37756e-05	2.92677
2010	080	Postoperative infection	0.0021294	0.000873335	0.000589215	2.31868e-05	2.90808
2011	080	Postoperative infection	0.00198977	0.000914577	0.000685959	8.99885e-05	2.1447
2012	080	Postoperative infection	0.00197886	0.000927443	0.000579508	1.89617e-05	2.88102
2013	080	Postoperative infection	0.00193451	0.00103296	0.000802217	8.02624e-05	2.03683
2014	080	Postoperative infection	0.0018547	0.00105491	0.000618762	4.40843e-05	2.3458
2015	080	Postoperative infection	0.00180607	0.00108123	0.000838175	0.000160257	1.60813
2016	080	Postoperative infection	0.00175803	0.00108282	0.00049253	0.000148871	1.83528
2000	081	Infection/inflammation of internal prosthetic device; implant; and graft	0.00248148	0.00119956	0.00223677	0.00101822	0.747645
2001	081	Infection/inflammation of internal prosthetic device; implant; and graft	0.00181991	0.00126497	0.00155961	0.00111002	0.439722
2002	081	Infection/inflammation of internal prosthetic device; implant; and graft	0.00183294	0.00131274	0.00179454	0.00131028	0.29995
2003	081	Infection/inflammation of internal prosthetic device; implant; and graft	0.00193603	0.00133831	0.00149509	0.00104647	0.539789
2004	081	Infection/inflammation of internal prosthetic device; implant; and graft	0.00194985	0.00136823	0.00136203	0.0011312	0.546115
2005	081	Infection/inflammation of internal prosthetic device; implant; and graft	0.00202216	0.00134749	0.0012861	0.000899908	0.724448
2006	081	Infection/inflammation of internal prosthetic device; implant; and graft	0.00202044	0.00126823	0.00140525	0.00118594	0.59132
2007	081	Infection/inflammation of internal prosthetic device; implant; and graft	0.00208336	0.00128932	0.00102952	0.000883768	0.886959
2008	081	Infection/inflammation of internal prosthetic device; implant; and graft	0.00212632	0.00121756	0.00124454	0.000954451	0.822629
2009	081	Infection/inflammation of internal prosthetic device; implant; and graft	0.00241523	0.00127512	0.000822041	0.000802922	1.22376
2010	081	Infection/inflammation of internal prosthetic device; implant; and graft	0.00256362	0.00137619	0.00086817	0.00098739	1.15479
2011	081	Infection/inflammation of internal prosthetic device; implant; and graft	0.00257324	0.0013976	0.000894639	0.000942747	1.16002
2012	081	Infection/inflammation of internal prosthetic device; implant; and graft	0.00222862	0.00142953	0.000724313	0.0010703	0.999479
2013	081	Infection/inflammation of internal prosthetic device; implant; and graft	0.00238125	0.00137364	0.000940483	0.000817202	1.10686
2014	081	Infection/inflammation of internal prosthetic device; implant; and graft	0.00235378	0.00136626	0.0010311	0.000922841	1.00134
2015	081	Infection/inflammation of internal prosthetic device; implant; and graft	0.00230199	0.00145451	0.000961399	0.000896701	0.988045
2016	081	Infection/inflammation of internal prosthetic device; implant; and graft	0.00257453	0.00145296	0.00103171	0.00133852	0.92966
2000	090	Sexually transmitted infections (not HIV or hepatitis)	0.000150697	0.0050823	0.00995679	0.00278462	-4.61463
2001	090	Sexually transmitted infections (not HIV or hepatitis)	0.000153759	0.00482001	0.00872665	0.00308592	-4.55276
2002	090	Sexually transmitted infections (not HIV or hepatitis)	0.00016068	0.00461151	0.0107612	0.00324912	-4.58959
2003	090	Sexually transmitted infections (not HIV or hepatitis)	0.00018093	0.00444087	0.00712034	0.00261575	-4.14503
2004	090	Sexually transmitted infections (not HIV or hepatitis)	0.000165989	0.00426483	0.00735199	0.00318087	-4.33861
2005	090	Sexually transmitted infections (not HIV or hepatitis)	0.000160959	0.00441934	0.00816096	0.00273805	-4.3744
2006	090	Sexually transmitted infections (not HIV or hepatitis)	0.00017578	0.00429832	0.00784012	0.00278813	-4.23802
2007	090	Sexually transmitted infections (not HIV or hepatitis)	0.000168971	0.00424833	0.00763964	0.00236791	-4.20222
2008	090	Sexually transmitted infections (not HIV or hepatitis)	0.000176002	0.00415833	0.00816071	0.00256905	-4.20387
2009	090	Sexually transmitted infections (not HIV or hepatitis)	0.00016834	0.00401563	0.00933498	0.00324413	-4.4064
2010	090	Sexually transmitted infections (not HIV or hepatitis)	0.000173833	0.00402466	0.00861692	0.00298467	-4.29458
2011	090	Sexually transmitted infections (not HIV or hepatitis)	0.000171435	0.00387448	0.0101362	0.00338882	-4.42183
2012	090	Sexually transmitted infections (not HIV or hepatitis)	0.000174666	0.00378975	0.0085148	0.0033795	-4.31102
2013	090	Sexually transmitted infections (not HIV or hepatitis)	0.000195601	0.00385739	0.00843448	0.00374894	-4.21215
2014	090	Sexually transmitted infections (not HIV or hepatitis)	0.000226124	0.00387539	0.00865932	0.00421818	-4.08788
2015	090	Sexually transmitted infections (not HIV or hepatitis)	0.000260488	0.00393117	0.00739373	0.0040346	-3.82182
2016	090	Sexually transmitted infections (not HIV or hepatitis)	0.000336074	0.00369895	0.00942418	0.00370128	-3.53137
2000	1000	Burns	0.00125113	0.00106102	0.000611506	0.00209603	0.158385
2001	1000	Burns	0.00110382	0.000920443	1.55805e-06	0.00197617	2.67629
2002	1000	Burns	0.00132941	0.000954285	0.000359864	0.0022535	0.4823
2003	1000	Burns	0.00121222	0.00089467	0.000176668	0.00209266	0.731222
2004	1000	Burns	0.00114698	0.000916762	0.000272951	0.00159061	0.578762
2005	1000	Burns	0.000998774	0.000888668	0.000447704	0.00156477	0.20422
2006	1000	Burns	0.000960665	0.000950882	0.000861457	0.0016666	-0.187475
2007	1000	Burns	0.00106344	0.00103168	0.000712864	0.00155516	0.0218097
2008	1000	Burns	0.00106475	0.00101757	0.000329707	0.00154158	0.368081
2009	1000	Burns	0.00097014	0.00105639	0.000657699	0.00140486	-0.028982
2010	1000	Burns	0.00100146	0.000899995	0.000589215	0.00156132	0.0838937
2011	1000	Burns	0.000943695	0.000861384	0.000864827	0.0016833	-0.173793
2012	1000	Burns	0.00126135	0.000847435	0.000608469	0.00193391	0.30373
2013	1000	Burns	0.000909431	0.000894971	0.000498033	0.00176241	-0.0188645
2014	1000	Burns	0.00102672	0.000906507	0.000592991	0.00212381	-0.0231772
2015	1000	Burns	0.00100775	0.000852566	0.00081353	0.00227353	-0.187748
2016	1000	Burns	0.000977097	0.000922105	0.000539416	0.00237945	-0.103368
2000	1001	Foreign body injury	0.000992961	0.00110662	2.03158e-06	0.000838591	2.71542
2001	1001	Foreign body injury	0.00100083	0.00102684	1.55805e-06	0.000947618	2.82037
2002	1001	Foreign body injury	0.00100537	0.00095267	1.19556e-06	0.000995879	2.95225
2003	1001	Foreign body injury	0.000992657	0.00102732	8.78945e-07	0.001074	3.00373
2004	1001	Foreign body injury	0.000952955	0.00103412	6.87483e-05	0.00123722	0.992938
2005	1001	Foreign body injury	0.000956771	0.000957996	5.58932e-07	0.00113457	3.15887
2006	1001	Foreign body injury	0.000915362	0.00102728	9.10851e-05	0.00108981	0.876292
2007	1001	Foreign body injury	0.000937666	0.00103279	3.99774e-05	0.000919105	1.33695
2008	1001	Foreign body injury	0.000917697	0.000935711	3.69594e-05	0.00102784	1.3373
2009	1001	Foreign body injury	0.000876202	0.000958306	3.28685e-07	0.00100357	3.32798
2010	1001	Foreign body injury	0.000868089	0.0009193	3.13049e-05	0.000849647	1.42738
2011	1001	Foreign body injury	0.000858882	0.000811624	3.01095e-05	0.000808101	1.50628
2012	1001	Foreign body injury	0.000858136	0.000909482	5.82115e-05	0.000807468	1.16974
2013	1001	Foreign body injury	0.000889023	0.000838061	5.55828e-05	0.000801182	1.27479
2014	1001	Foreign body injury	0.000880675	0.000765751	2.60287e-05	0.000703152	1.68786
2015	1001	Foreign body injury	0.000822192	0.00077155	2.46449e-07	0.000848672	3.53709
2016	1001	Foreign body injury	0.000761759	0.000708627	4.71198e-05	0.000908922	1.16331
2000	1002	Symptoms concerning nutrition, metabolism, and development	0.000211454	0.00102068	0.000814665	0.000898469	-1.89773
2001	1002	Symptoms concerning nutrition, metabolism, and development	0.000555751	0.00114675	0.000624779	0.000947618	-0.597188
2002	1002	Symptoms concerning nutrition, metabolism, and development	0.000569959	0.0011432	0.00119676	0.00170329	-1.09989
2003	1002	Symptoms concerning nutrition, metabolism, and development	0.000593335	0.00116882	0.0012314	0.00145944	-1.00243
2004	1002	Symptoms concerning nutrition, metabolism, and development	0.000604865	0.00127021	0.00170237	0.00166129	-1.2104
2005	1002	Symptoms concerning nutrition, metabolism, and development	0.000603263	0.00140043	0.00145378	0.00136922	-1.10371
2006	1002	Symptoms concerning nutrition, metabolism, and development	0.000683053	0.00144219	0.00140525	0.00163456	-1.01681
2007	1002	Symptoms concerning nutrition, metabolism, and development	0.000683581	0.00150716	0.00166282	0.00166117	-1.11505
2008	1002	Symptoms concerning nutrition, metabolism, and development	0.000701854	0.00163308	0.00183004	0.00168836	-1.16419
2009	1002	Symptoms concerning nutrition, metabolism, and development	0.000684731	0.00164785	0.00223539	0.00170583	-1.29165
2010	1002	Symptoms concerning nutrition, metabolism, and development	0.000695014	0.00161612	0.00182901	0.00190568	-1.22476
2011	1002	Symptoms concerning nutrition, metabolism, and development	0.000679564	0.00173735	0.00172936	0.00193015	-1.26667
2012	1002	Symptoms concerning nutrition, metabolism, and development	0.000688633	0.00170792	0.00211444	0.00180249	-1.29957
2013	1002	Symptoms concerning nutrition, metabolism, and development	0.000652001	0.00184918	0.00179773	0.00211486	-1.40424
2014	1002	Symptoms concerning nutrition, metabolism, and development	0.000664991	0.00188568	0.00177846	0.00191877	-1.34009
2015	1002	Symptoms concerning nutrition, metabolism, and development	0.000644298	0.00174071	0.00204578	0.00220949	-1.46862
2016	1002	Symptoms concerning nutrition, metabolism, and development	0.000652635	0.0016843	0.0020163	0.00173506	-1.32628
2000	1003	Sudden death	1.72808e-05	0.00044897	0.000408348	0.000329628	-4.06858
2001	1003	Sudden death	1.39762e-05	0.000506673	0.000157363	0.000325075	-3.97745
2002	1003	Sudden death	1.24017e-05	0.000414986	0.000240308	0.000393269	-4.31305
2003	1003	Sudden death	1.08589e-05	0.000417128	0.000264563	0.000248057	-4.32999
2004	1003	Sudden death	8.19265e-06	0.000428014	6.87483e-05	0.000459762	-4.39098
2005	1003	Sudden death	1.19466e-05	0.000345391	0.000168238	0.000274157	-3.9705
2006	1003	Sudden death	1.11072e-05	0.000343218	0.000272349	0.000673241	-4.66205
2007	1003	Sudden death	8.08945e-06	0.000360488	0.000317049	0.000565739	-5.08687
2008	1003	Sudden death	8.15176e-06	0.000323309	0.000219927	0.000587496	-4.88715
2009	1003	Sudden death	1.06835e-05	0.00030996	0.000131803	0.000301305	-4.00409
2010	1003	Sudden death	8.9717e-06	0.000291424	9.32949e-05	0.000252759	-3.97847
2011	1003	Sudden death	7.97643e-06	0.000277124	8.97322e-05	0.000202194	-3.99597
2012	1003	Sudden death	1.01178e-05	0.000289015	0.000116133	0.000263023	-3.93062
2013	1003	Sudden death	1.05943e-05	0.000254152	0.000138542	0.000256487	-3.88053
2014	1003	Sudden death	8.4794e-06	0.000234091	0.000257968	0.000249128	-4.39228
2015	1003	Sudden death	5.65157e-06	0.000232455	9.88262e-05	0.000208286	-4.42336
2000	1004	Other signs and symptoms involving emotional state	3.98524e-05	0.00165378	2.03158e-06	0.000688896	-1.5631
2001	1004	Other signs and symptoms involving emotional state	4.64771e-05	0.00176487	1.55805e-06	0.000785216	-1.33257
2002	1004	Other signs and symptoms involving emotional state	4.98529e-05	0.00166151	1.19556e-06	0.000707674	-1.05484
2003	1004	Other signs and symptoms involving emotional state	4.44496e-05	0.00184239	8.78945e-07	0.000963871	-1.24976
2004	1004	Other signs and symptoms involving emotional state	4.62167e-05	0.00206408	6.80676e-07	0.000707135	-1.00277
2005	1004	Other signs and symptoms involving emotional state	4.59306e-05	0.00230043	5.58932e-07	0.000547923	-0.86158
2006	1004	Other signs and symptoms involving emotional state	4.30323e-05	0.00239893	4.5316e-07	0.000705284	-0.983251
2007	1004	Other signs and symptoms involving emotional state	4.28666e-05	0.00235859	3.95816e-07	0.000495066	-0.768453
2008	1004	Other signs and symptoms involving emotional state	4.05472e-05	0.00241335	3.65935e-07	0.0005508	-0.863134
2009	1004	Other signs and symptoms involving emotional state	3.58467e-05	0.00271207	3.28685e-07	0.000501952	-0.987394
2010	1004	Other signs and symptoms involving emotional state	3.5722e-05	0.00276432	3.0995e-07	0.000688946	-1.11226
2011	1004	Other signs and symptoms involving emotional state	4.11415e-05	0.00311949	2.98114e-07	0.000695896	-0.968168
2012	1004	Other signs and symptoms involving emotional state	4.35683e-05	0.00344523	2.89609e-07	0.000638502	-0.886681
2013	1004	Other signs and symptoms involving emotional state	4.83595e-05	0.00355725	2.76531e-07	0.000416692	-0.559229
2014	1004	Other signs and symptoms involving emotional state	4.85125e-05	0.00370174	2.5771e-07	0.000483463	-0.606341
2015	1004	Other signs and symptoms involving emotional state	5.60314e-05	0.00395994	2.46449e-07	0.000512469	-0.453789
2016	1004	Other signs and symptoms involving emotional state	8.55748e-05	0.00418435	2.34427e-07	0.000561942	0.0557116
2000	1005	Other symptoms	0.00178678	0.00464036	0.000408348	0.00898199	-0.474738
2001	1005	Other symptoms	0.00143391	0.00474232	0.000468974	0.00809332	-0.785704
2002	1005	Other symptoms	0.00108306	0.0047423	0.000359864	0.00867261	-1.06632
2003	1005	Other symptoms	0.000965182	0.00504074	8.87735e-05	0.00779164	-0.58858
2004	1005	Other symptoms	0.00076639	0.00497172	0.000545222	0.0092592	-1.7463
2005	1005	Other symptoms	0.000676639	0.00490716	0.000168238	0.00825248	-1.34227
2006	1005	Other symptoms	0.000752787	0.00480843	0.000589561	0.00833171	-1.74325
2007	1005	Other symptoms	0.000563065	0.00489962	0.000554538	0.00890518	-2.13206
2008	1005	Other symptoms	0.000553183	0.00484016	0.000659049	0.00866051	-2.21271
2009	1005	Other symptoms	0.000566911	0.00502493	0.000427619	0.00842751	-1.99734
2010	1005	Other symptoms	0.000597962	0.00494395	0.000403245	0.00826483	-1.88686
2011	1005	Other symptoms	0.000622301	0.00404607	0.000566714	0.00924592	-1.94435
2012	1005	Other symptoms	0.000740477	0.00330563	0.000405743	0.00914311	-1.48006
2013	1005	Other symptoms	0.000796915	0.00324932	0.000415074	0.0100129	-1.42624
2014	1005	Other symptoms	0.000951667	0.00323357	0.000618762	0.00968112	-1.35168
2015	1005	Other symptoms	0.000980781	0.00324821	0.000542435	0.00923774	-1.23684
2016	1005	Other symptoms	0.000817387	0.00315186	0.000539416	0.00879032	-1.43721
2000	1006	Crushing injury	0.000119965	0.00064714	2.03158e-06	0.000599079	0.340843
2001	1006	Crushing injury	0.000125257	0.000635026	1.55805e-06	0.000514545	0.586609
2002	1006	Crushing injury	0.000120413	0.000636195	0.000120752	0.000340868	-1.17605
2003	1006	Crushing injury	0.000103773	0.000557148	8.78945e-07	0.00052337	0.63951
2004	1006	Crushing injury	0.000133441	0.000648917	6.87483e-05	0.000707135	-1.12309
2005	1006	Crushing injury	0.000157039	0.000598752	0.000391811	0.000352376	-1.32931
2006	1006	Crushing injury	0.000156595	0.000554784	9.10851e-05	0.000609153	-0.903964
2007	1006	Crushing injury	0.000144775	0.000562841	0.000119141	0.000848432	-1.27298
2008	1006	Crushing injury	0.000155733	0.000616557	0.00014674	0.000514104	-1.09043
2009	1006	Crushing injury	0.000144169	0.000609121	0.000164671	0.000535393	-1.25338
2010	1006	Crushing injury	0.000138201	0.000606741	0.00012429	0.000597117	-1.23196
2011	1006	Crushing injury	0.000165373	0.000543945	0.000298412	0.00078566	-1.45021
2012	1006	Crushing injury	0.000148099	0.000584553	0.000231977	0.000826242	-1.53772
2013	1006	Crushing injury	0.000130261	0.000591713	8.32359e-05	0.00102547	-1.3589
2014	1006	Crushing injury	0.000165672	0.000592101	0.000232197	0.000761736	-1.36231
2015	1006	Crushing injury	0.000149846	0.000551218	0.000222051	0.00097675	-1.55062
2016	1006	Crushing injury	0.000135273	0.000556838	0.000234661	0.000991536	-1.71885
2000	1007	Injury to blood vessels	0.000163587	0.00911936	0.0016273	0.000539201	-3.26193
2001	1007	Injury to blood vessels	0.000241636	0.00893068	0.00249444	0.000704014	-3.04595
2002	1007	Injury to blood vessels	0.000181129	0.008695	0.00263143	0.000602873	-3.36572
2003	1007	Injury to blood vessels	0.000156364	0.008245	0.0028135	0.000413245	-3.39924
2004	1007	Injury to blood vessels	0.000177532	0.0085324	0.00306372	0.000459762	-3.33203
2005	1007	Injury to blood vessels	0.000201892	0.00873531	0.00313058	0.000508814	-3.2281
2006	1007	Injury to blood vessels	0.000242851	0.00890223	0.00262878	0.000224627	-2.5647
2007	1007	Injury to blood vessels	0.000220619	0.00856299	0.00427521	0.000424393	-3.16042
2008	1007	Injury to blood vessels	0.000150543	0.00868037	0.00413543	0.000367322	-3.58713
2009	1007	Injury to blood vessels	0.000197194	0.00892383	0.00404315	0.000200981	-2.97575
2010	1007	Injury to blood vessels	0.000140822	0.00866065	0.00492851	0.00041346	-3.80069
2011	1007	Injury to blood vessels	0.00018126	0.00864723	0.00581351	0.000426604	-3.55644
2012	1007	Injury to blood vessels	0.000188075	0.00870369	0.00527118	0.000450763	-3.49256
2013	1007	Injury to blood vessels	0.000172277	0.00852087	0.00583509	0.000448732	-3.63984
2014	1007	Injury to blood vessels	0.000155549	0.00832221	0.00533486	0.000278419	-3.51646
2015	1007	Injury to blood vessels	0.000154976	0.00806979	0.00527426	0.00046444	-3.72516
2016	1007	Injury to blood vessels	0.000199385	0.00772014	0.00557959	0.000231485	-3.09967
2000	1008	Crushing or internal injury to organs	0.00212411	0.00994011	0.0016273	0.000509262	0.065732
2001	1008	Crushing or internal injury to organs	0.00173251	0.00972275	0.00296186	0.00064988	-0.556162
2002	1008	Crushing or internal injury to organs	0.00170039	0.00950718	0.00322921	0.000576672	-0.556429
2003	1008	Crushing or internal injury to organs	0.00153304	0.00904532	0.00298929	0.000578433	-0.637584
2004	1008	Crushing or internal injury to organs	0.00153384	0.00923929	0.00367633	0.000459762	-0.636245
2005	1008	Crushing or internal injury to organs	0.00154493	0.00950674	0.00352183	0.000508814	-0.664635
2006	1008	Crushing or internal injury to organs	0.00165596	0.00970618	0.00299131	0.000320759	-0.311935
2007	1008	Crushing or internal injury to organs	0.00171777	0.00933038	0.00475019	0.000601076	-0.720644
2008	1008	Crushing or internal injury to organs	0.00148877	0.0094596	0.00457455	0.000734278	-0.9836
2009	1008	Crushing or internal injury to organs	0.00137806	0.00977521	0.00450331	0.000602275	-1.00564
2010	1008	Crushing or internal injury to organs	0.00121616	0.00950731	0.00557941	0.000757818	-1.34924
2011	1008	Crushing or internal injury to organs	0.00126679	0.00942195	0.00635012	0.000852983	-1.39975
2012	1008	Crushing or internal injury to organs	0.00131456	0.00948907	0.00579248	0.000845016	-1.31061
2013	1008	Crushing or internal injury to organs	0.00127841	0.00931215	0.00627754	0.000881284	-1.39195
2014	1008	Crushing or internal injury to organs	0.00121451	0.0091262	0.00579874	0.000922841	-1.43555
2015	1008	Crushing or internal injury to organs	0.00129197	0.00882089	0.00569323	0.000832663	-1.28758
2016	1008	Crushing or internal injury to organs	0.00118484	0.00844174	0.00590779	0.00084283	-1.40262
2000	1009	Injury, NOS	0.00343948	0.0117166	0.00183046	0.00197627	-0.0177286
2001	1009	Injury, NOS	0.00354938	0.0115754	0.00249444	0.00224684	-0.161625
2002	1009	Injury, NOS	0.00356279	0.0111703	0.00394655	0.00262031	-0.407263
2003	1009	Injury, NOS	0.00349988	0.0106268	0.00395613	0.00236797	-0.365891
2004	1009	Injury, NOS	0.00360957	0.010961	0.00360827	0.00243875	-0.311949
2005	1009	Injury, NOS	0.0036162	0.011342	0.00408076	0.00183854	-0.255147
2006	1009	Injury, NOS	0.0036107	0.0114281	0.0032632	0.00179477	-0.152852
2007	1009	Injury, NOS	0.00370502	0.0111029	0.00526475	0.00148449	-0.232019
2008	1009	Injury, NOS	0.0036809	0.011188	0.00526983	0.00172506	-0.309491
2009	1009	Injury, NOS	0.0038039	0.0114633	0.00506208	0.0012711	-0.12713
2010	1009	Injury, NOS	0.00374647	0.0113091	0.00598234	0.00114809	-0.169409
2011	1009	Injury, NOS	0.00385712	0.011288	0.00715502	0.00145889	-0.312459
2012	1009	Injury, NOS	0.00389856	0.0115301	0.00645858	0.00138946	-0.242104
2013	1009	Injury, NOS	0.00395421	0.0114248	0.00746662	0.00142598	-0.293908
2014	1009	Injury, NOS	0.00411902	0.0113485	0.00749963	0.00153797	-0.272542
2015	1009	Injury, NOS	0.00404545	0.0111984	0.00724586	0.00169718	-0.318073
2016	1009	Injury, NOS	0.00363355	0.0106415	0.007455	0.0018342	-0.481901
2000	1010	Other tests	0.000670934	1.75372e-08	2.03158e-06	0.00026975	7.49728
2001	1010	Other tests	0.000673673	8.46116e-06	1.55805e-06	0.000298008	4.89111
2002	1010	Other tests	0.000762711	1.61467e-08	1.19556e-06	0.000236066	7.98839
2003	1010	Other tests	0.000710702	1.4739e-08	8.78945e-07	0.000110401	8.39966
2004	1010	Other tests	0.000676217	1.38064e-08	6.80676e-07	0.000353744	7.96855
2005	1010	Other tests	0.000666505	6.31513e-06	5.58932e-07	0.000274157	5.48567
2006	1010	Other tests	0.000703422	5.88858e-06	4.5316e-07	0.000128496	6.0065
2007	1010	Other tests	0.000666355	9.96287e-06	3.95816e-07	0.000212373	5.54814
2008	1010	Other tests	0.000698813	0.000430039	3.65935e-07	0.00022054	3.99268
2009	1010	Other tests	0.000692135	0.00126727	3.28685e-07	0.000368187	3.33485
2010	1010	Other tests	0.000630801	0.00123278	3.0995e-07	0.000367545	3.25219
2011	1010	Other tests	0.000640138	0.00120199	2.98114e-07	0.000426604	3.23451
2012	1010	Other tests	0.000677742	0.00120992	2.89609e-07	0.000300571	3.47068
2013	1010	Other tests	0.000693469	0.00116705	2.76531e-07	0.00072108	3.15627
2014	1010	Other tests	0.000748441	0.00104879	2.5771e-07	0.00082032	3.27667
2015	1010	Other tests	0.000651263	0.00106381	2.46449e-07	0.00049646	3.32679
2016	1010	Other tests	0.000424599	0.00102519	2.34427e-07	0.00072717	2.64149
2000	1011	Complications of surgical and medical procedures	0.00102767	0.0105188	0.000408348	0.00260499	-1.01324
2001	1011	Complications of surgical and medical procedures	0.00123285	0.0103763	0.000624779	0.00327539	-1.05431
2002	1011	Complications of surgical and medical procedures	0.00133714	0.0104243	0.000120752	0.00361593	-0.279634
2003	1011	Complications of surgical and medical procedures	0.000983914	0.0102937	0.000440352	0.00346922	-1.21773
2004	1011	Complications of surgical and medical procedures	0.000977137	0.00993513	0.000681357	0.00342825	-1.39575
2005	1011	Complications of surgical and medical procedures	0.000987815	0.00938951	0.000783063	0.00332469	-1.40417
2006	1011	Complications of surgical and medical procedures	0.000901193	0.00930538	0.000770825	0.00317266	-1.49266
2007	1011	Complications of surgical and medical procedures	0.000795515	0.0092375	0.000752446	0.00282728	-1.59145
2008	1011	Complications of surgical and medical procedures	0.000777628	0.00903683	0.000951797	0.00297271	-1.7354
2009	1011	Complications of surgical and medical procedures	0.000789382	0.00949175	0.000723436	0.00264219	-1.56685
2010	1011	Complications of surgical and medical procedures	0.000795787	0.00931334	0.00086817	0.0025944	-1.61936
2011	1011	Complications of surgical and medical procedures	0.000814343	0.00943396	0.00107351	0.00253606	-1.67724
2012	1011	Complications of surgical and medical procedures	0.000786643	0.010032	0.000840157	0.00225306	-1.59119
2013	1011	Complications of surgical and medical procedures	0.000950074	0.0102469	0.0010511	0.00257945	-1.51049
2014	1011	Complications of surgical and medical procedures	0.00145722	0.0102859	0.0010311	0.00229956	-0.896609
2015	1011	Complications of surgical and medical procedures	0.00122917	0.0108834	0.00147894	0.00216146	-1.27262
2016	1011	Complications of surgical and medical procedures	0.00112244	0.0120279	0.00159434	0.00208204	-1.45077
2000	1012	Late effect	6.98862e-05	1.22936e-05	2.03158e-06	2.9939e-07	4.65942
2001	1012	Late effect	5.86207e-05	1.85943e-05	1.55805e-06	2.70671e-07	4.40975
2002	1012	Late effect	5.87344e-05	1.13188e-05	1.19556e-06	2.62005e-07	4.757
2003	1012	Late effect	4.91692e-05	1.47537e-05	8.78945e-07	2.75313e-07	4.52239
2004	1012	Late effect	6.61649e-05	1.24396e-05	6.80676e-07	3.53391e-07	4.98588
2005	1012	Late effect	7.08049e-05	1.13571e-05	5.58932e-07	3.91094e-07	5.15528
2006	1012	Late effect	5.35485e-05	8.23931e-06	4.5316e-07	3.20438e-07	5.10836
2007	1012	Late effect	2.0496e-05	1.21744e-05	3.95816e-07	3.53366e-07	3.70384
2008	1012	Late effect	2.18617e-05	1.24449e-05	3.65935e-07	3.66955e-07	3.79605
2009	1012	Late effect	1.70208e-05	1.66844e-05	3.28685e-07	3.34412e-07	3.42957
2010	1012	Late effect	1.37871e-05	8.28281e-06	3.0995e-07	2.29572e-07	3.64803
2011	1012	Late effect	2.20408e-05	5.15624e-06	2.98114e-07	2.2441e-07	4.49192
2012	1012	Late effect	1.49512e-05	1.06214e-05	2.92505e-05	1.8774e-07	1.75815
2013	1012	Late effect	2.35249e-05	1.32607e-05	2.76531e-07	1.60204e-07	4.3456
2014	1012	Late effect	2.20175e-05	6.89246e-06	2.5771e-07	1.46459e-07	4.61308
2015	1012	Late effect	4.69173e-05	6.06483e-06	2.46449e-07	1.60097e-07	5.63507
2016	1012	Late effect	8.34657e-05	1.1372e-05	2.34427e-07	1.65228e-07	6.1206
2000	1013	Asphyxia and hypoxemia	0.000217404	0.00185896	0.00020519	0.000209872	-0.891578
2001	1013	Asphyxia and hypoxemia	0.000236768	0.00180034	0.000936389	0.000162673	-1.31516
2002	1013	Asphyxia and hypoxemia	0.00023276	0.00177454	0.000838089	0.000105064	-1.0931
2003	1013	Asphyxia and hypoxemia	0.000285076	0.00193377	0.000440352	0.000248057	-0.959876
2004	1013	Asphyxia and hypoxemia	0.000284537	0.00184041	0.000409086	0.00014171	-0.665713
2005	1013	Asphyxia and hypoxemia	0.000296563	0.00190968	0.000503598	7.861e-05	-0.46217
2006	1013	Asphyxia and hypoxemia	0.000389901	0.00175718	0.000589561	0.000224627	-0.593943
2007	1013	Asphyxia and hypoxemia	0.000389581	0.00175374	0.000435793	0.000318383	-0.614403
2008	1013	Asphyxia and hypoxemia	0.000436263	0.00175225	0.000549268	0.000183845	-0.328586
2009	1013	Asphyxia and hypoxemia	0.000555384	0.00167825	0.000559093	0.000200981	-0.041717
2010	1013	Asphyxia and hypoxemia	0.000674306	0.00166301	0.00136409	0.000137973	-0.00895977
2011	1013	Asphyxia and hypoxemia	0.00072129	0.00156147	0.000805205	0.000202194	0.169124
2012	1013	Asphyxia and hypoxemia	0.000757035	0.00153403	0.00139041	0.000206701	-0.00697368
2013	1013	Asphyxia and hypoxemia	0.000819542	0.0015163	0.00146589	0.000160365	0.188718
2014	1013	Asphyxia and hypoxemia	0.000879035	0.00153379	0.000902244	0.000146606	0.524778
2015	1013	Asphyxia and hypoxemia	0.000866702	0.00156127	0.00105998	0.000240305	0.214073
2016	1013	Asphyxia and hypoxemia	0.000827561	0.00161936	0.00138335	9.93023e-05	0.406165
2000	1014	Effects of heat, cold and air pressure	9.93951e-05	0.000591021	2.03158e-06	0.0111077	-1.13297
2001	1014	Effects of heat, cold and air pressure	0.000115734	0.000574227	1.55805e-06	0.00979855	-0.752442
2002	1014	Effects of heat, cold and air pressure	0.00012113	0.000534471	0.000120752	0.00738879	-2.42864
2003	1014	Effects of heat, cold and air pressure	0.000117115	0.000586626	0.000264563	0.00861758	-2.92044
2004	1014	Effects of heat, cold and air pressure	8.10133e-05	0.000568839	6.87483e-05	0.0100367	-2.86817
2005	1014	Effects of heat, cold and air pressure	9.79075e-05	0.000560937	0.000224132	0.0104817	-3.1474
2006	1014	Effects of heat, cold and air pressure	0.000104821	0.000521874	9.10851e-05	0.0097096	-2.60287
2007	1014	Effects of heat, cold and air pressure	0.000104206	0.000552889	7.9559e-05	0.00968258	-2.57564
2008	1014	Effects of heat, cold and air pressure	9.42082e-05	0.000535733	0.000183333	0.00891738	-3.02016
2009	1014	Effects of heat, cold and air pressure	0.000100793	0.00048161	3.28685e-07	0.00973171	-0.17738
2010	1014	Effects of heat, cold and air pressure	0.000125493	0.000524005	0.00018628	0.0114788	-2.75354
2011	1014	Effects of heat, cold and air pressure	0.000125537	0.000513917	0.000298412	0.0123877	-2.98239
2012	1014	Effects of heat, cold and air pressure	9.87473e-05	0.000549448	0.000405743	0.0127102	-3.46875
2013	1014	Effects of heat, cold and air pressure	9.07591e-05	0.000571443	0.000276808	0.0119995	-3.40464
2014	1014	Effects of heat, cold and air pressure	8.91065e-05	0.000599751	7.75708e-05	0.0117169	-2.88675
2015	1014	Effects of heat, cold and air pressure	0.000105526	0.000637534	0.000222051	0.0126318	-3.18234
2016	1014	Effects of heat, cold and air pressure	0.000109371	0.000599047	0.000562858	0.012888	-3.52134
2000	1015	Effects of other external causes	0.000163584	0.00189404	2.03158e-06	0.000808652	0.148236
2001	1015	Effects of other external causes	0.000206189	0.00188647	0.000157363	0.000974685	-1.51862
2002	1015	Effects of other external causes	0.000274943	0.00182459	1.19556e-06	0.000681474	1.14554
2003	1015	Effects of other external causes	0.000476359	0.0017908	8.87735e-05	0.00071609	-0.0224953
2004	1015	Effects of other external causes	0.000468757	0.00180176	6.80676e-07	0.000742474	2.05353
2005	1015	Effects of other external causes	0.000458192	0.00184035	0.000391811	0.000587033	-0.643498
2006	1015	Effects of other external causes	0.000461866	0.00178774	4.57691e-05	0.000545065	0.344222
2007	1015	Effects of other external causes	0.000553236	0.00174711	0.000158722	0.00113112	-0.267736
2008	1015	Effects of other external causes	0.000509962	0.00196156	0.000110146	0.0005508	0.0470466
2009	1015	Effects of other external causes	0.00057316	0.00208138	9.89342e-05	0.000368187	0.39506
2010	1015	Effects of other external causes	0.000567411	0.00179998	3.13049e-05	0.00057416	0.751779
2011	1015	Effects of other external causes	0.000560066	0.00178796	3.01095e-05	0.000449045	0.861367
2012	1015	Effects of other external causes	0.000561049	0.00171201	8.71724e-05	0.000507085	0.368038
2013	1015	Effects of other external causes	0.00052396	0.00183203	0.000110889	0.000512814	0.140112
2014	1015	Effects of other external causes	0.000557709	0.00181836	0.000154884	0.000527401	0.0673955
2015	1015	Effects of other external causes	0.000553201	0.00180204	0.000148116	0.000640547	-0.00426858
2016	1015	Effects of other external causes	0.000556975	0.00162342	0.00014089	0.000462805	0.212798
2000	1019	Other ill-defined and unknown causes of morbidity and mortality	0.00121669	1.77126e-06	2.03158e-06	2.9939e-07	9.22319
2001	1019	Other ill-defined and unknown causes of morbidity and mortality	0.000931806	3.3946e-06	0.000780584	2.70671e-07	6.05233
2002	1019	Other ill-defined and unknown causes of morbidity and mortality	0.000852341	6.47482e-06	0.000957645	2.62005e-07	5.5811
2003	1019	Other ill-defined and unknown causes of morbidity and mortality	0.000742422	1.48864e-06	0.000616141	2.75313e-07	6.20966
2004	1019	Other ill-defined and unknown causes of morbidity and mortality	0.00068361	4.15574e-06	0.000477154	3.53391e-07	5.65886
2005	1019	Other ill-defined and unknown causes of morbidity and mortality	0.000535129	3.79412e-06	0.000783063	3.91094e-07	5.12019
2006	1019	Other ill-defined and unknown causes of morbidity and mortality	0.000491737	7.06395e-06	0.000634877	3.20438e-07	4.91772
2007	1019	Other ill-defined and unknown causes of morbidity and mortality	0.00051885	5.53984e-06	0.000910772	3.53366e-07	4.89399
2008	1019	Other ill-defined and unknown causes of morbidity and mortality	0.000504782	2.08279e-06	0.000915203	3.66955e-07	5.26454
2009	1019	Other ill-defined and unknown causes of morbidity and mortality	0.000467177	3.93323e-06	0.000953515	3.34412e-07	4.91009
2010	1019	Other ill-defined and unknown causes of morbidity and mortality	0.000358858	1.84777e-06	0.000713195	2.29572e-07	5.18399
2011	1019	Other ill-defined and unknown causes of morbidity and mortality	0.000326446	2.58241e-06	0.00092445	2.2441e-07	4.81248
2012	1019	Other ill-defined and unknown causes of morbidity and mortality	0.000363271	4.90659e-06	0.000753274	1.8774e-07	4.8394
2013	1019	Other ill-defined and unknown causes of morbidity and mortality	0.000379442	1.56697e-06	0.00102344	1.60204e-07	5.32764
2014	1019	Other ill-defined and unknown causes of morbidity and mortality	0.00041854	3.06756e-06	0.00113418	1.46459e-07	5.15802
2015	1019	Other ill-defined and unknown causes of morbidity and mortality	0.000381679	3.0362e-06	0.000961399	1.60097e-07	5.07548
2016	1019	Other ill-defined and unknown causes of morbidity and mortality	0.000327453	3.25494e-06	0.0010786	1.65228e-07	4.78196
2000	110	Dermatophytosis / Dermatomycosis	0.00201388	0.000719043	0.00020519	0.00026975	2.31223
2001	110	Dermatophytosis / Dermatomycosis	0.00190959	0.000837689	1.55805e-06	0.000676947	3.8966
2002	110	Dermatophytosis / Dermatomycosis	0.00180187	0.000687865	0.000240308	0.000655273	1.73248
2003	110	Dermatophytosis / Dermatomycosis	0.00167497	0.000660321	0.000176668	0.000330651	2.08574
2004	110	Dermatophytosis / Dermatomycosis	0.00170722	0.000601975	0.000409086	0.000389083	1.71543
2005	110	Dermatophytosis / Dermatomycosis	0.0015972	0.000565979	0.000335918	0.000391486	1.73833
2006	110	Dermatophytosis / Dermatomycosis	0.00204795	0.000557135	0.000453613	0.000448934	1.87913
2007	110	Dermatophytosis / Dermatomycosis	0.00176007	0.000546255	0.000435793	0.000389056	1.7699
2008	110	Dermatophytosis / Dermatomycosis	0.00164229	0.000545059	0.000695642	0.00022054	1.72403
2009	110	Dermatophytosis / Dermatomycosis	0.0015683	0.000566944	0.000526225	0.000267864	1.68366
2010	110	Dermatophytosis / Dermatomycosis	0.00156726	0.000528601	0.00031026	0.000459374	1.7084
2011	110	Dermatophytosis / Dermatomycosis	0.00158163	0.000487321	0.000536902	0.000314399	1.68212
2012	110	Dermatophytosis / Dermatomycosis	0.00161474	0.000475155	0.00031886	0.000281797	1.99393
2013	110	Dermatophytosis / Dermatomycosis	0.00163936	0.000494264	0.000332114	0.00036863	1.86219
2014	110	Dermatophytosis / Dermatomycosis	0.00182001	0.000504128	0.000283739	0.000380941	2.04391
2015	110	Dermatophytosis / Dermatomycosis	0.00191743	0.000547432	0.000443855	0.000368382	1.89629
2016	110	Dermatophytosis / Dermatomycosis	0.00197257	0.000569825	0.000422202	0.000594988	1.72933
2000	112	Candidiasis	0.000709355	0.000961056	0.000408348	0.000389506	0.368297
2001	112	Candidiasis	0.00069388	0.000944087	0.000468974	0.000406277	0.268871
2002	112	Candidiasis	0.000717771	0.000941368	0.000359864	0.000288467	0.577963
2003	112	Candidiasis	0.000690523	0.000769389	0.000440352	0.000192995	0.702043
2004	112	Candidiasis	0.000701197	0.000840826	0.00088556	0.000389083	0.0755528
2005	112	Candidiasis	0.000632573	0.000796651	5.64521e-05	0.000352376	1.20338
2006	112	Candidiasis	0.000662944	0.000805137	0.000317665	0.000288715	0.596122
2007	112	Candidiasis	0.000645648	0.000707695	0.00035663	0.000212373	0.700823
2008	112	Candidiasis	0.000670618	0.000756446	0.000622455	0.000183845	0.542089
2009	112	Candidiasis	0.000597934	0.000764096	0.000329014	0.000134099	0.802173
2010	112	Candidiasis	0.00060832	0.000669253	0.00043424	0.000367545	0.323766
2011	112	Candidiasis	0.000616484	0.000594564	0.0002686	0.000247076	0.773632
2012	112	Candidiasis	0.000623639	0.000549448	0.000203016	0.000225475	0.984243
2013	112	Candidiasis	0.000595938	0.000515313	0.000442727	0.000384651	0.382329
2014	112	Candidiasis	0.000656255	0.000531668	0.000335281	0.000366295	0.636337
2015	112	Candidiasis	0.000632666	0.000533803	0.000295986	0.000336363	0.678063
2016	112	Candidiasis	0.000714765	0.000507324	0.000304989	0.000314099	0.875854
2000	117	Mycoses	0.000365589	0.00119956	0.000611506	0.000509262	-0.883386
2001	117	Mycoses	0.000328112	0.00112986	1.55805e-06	0.00037921	1.72358
2002	117	Mycoses	0.000283619	0.00114482	0.000359864	0.000393269	-0.851359
2003	117	Mycoses	0.000316088	0.001017	0.000352457	0.000358182	-0.609111
2004	117	Mycoses	0.000369051	0.00105207	0.000341019	0.000565779	-0.606209
2005	117	Mycoses	0.000323383	0.00119497	0.000335918	0.000587033	-0.8431
2006	117	Mycoses	0.000298713	0.00110015	0.000408297	0.00041689	-0.84669
2007	117	Mycoses	0.00029686	0.00109692	0.00059412	0.00024771	-0.790339
2008	117	Mycoses	0.000334931	0.00106938	0.000439488	0.000257236	-0.507544
2009	117	Mycoses	0.000329498	0.00099754	0.000329014	0.00016754	-0.186704
2010	117	Mycoses	0.000281537	0.000947798	0.000341255	0.000321631	-0.668544
2011	117	Mycoses	0.000318324	0.00100809	0.000179166	0.000381722	-0.329895
2012	117	Mycoses	0.000300034	0.000938056	0.000231977	0.000356893	-0.458698
2013	117	Mycoses	0.000261036	0.000863008	0.000221502	0.000592916	-0.804284
2014	117	Mycoses	0.000296004	0.000862138	0.000412594	0.000351649	-0.683315
2015	117	Mycoses	0.000215762	0.000856352	0.000271341	0.000400402	-0.966738
2016	117	Mycoses	0.000164947	0.00077194	0.000187776	0.000380191	-1.08919
2000	130	Spirochetal infection	0.00011805	0.000699752	2.03158e-06	0.000539201	0.331665
2001	130	Spirochetal infection	0.000165933	0.000663737	0.000157363	0.000704014	-1.20668
2002	130	Spirochetal infection	0.000210762	0.000653957	0.000120752	0.000786276	-0.821639
2003	130	Spirochetal infection	0.00024041	0.000564517	8.87735e-05	0.000633496	-0.358846
2004	130	Spirochetal infection	0.000247284	0.00046253	6.87483e-05	0.000954509	-0.302593
2005	130	Spirochetal infection	0.000273491	0.00051934	5.64521e-05	0.000430595	0.209627
2006	130	Spirochetal infection	0.000240188	0.000546557	0.000136401	0.000737328	-0.598462
2007	130	Spirochetal infection	0.000228629	0.000462217	3.95816e-07	0.000459729	2.15255
2008	130	Spirochetal infection	0.000232594	0.000488067	7.35529e-05	0.000660887	-0.275411
2009	130	Spirochetal infection	0.000252963	0.000438452	6.60657e-05	0.000501952	0.0466114
2010	130	Spirochetal infection	0.000197314	0.000414609	0.00024827	0.000528246	-0.849923
2011	130	Spirochetal infection	0.000192039	0.000438418	5.99208e-05	0.000628573	-0.367654
2012	130	Spirochetal infection	0.000206346	0.000442499	2.89609e-07	0.000600954	2.05722
2013	130	Spirochetal infection	0.000188841	0.000457624	8.32359e-05	0.000640978	-0.559374
2014	130	Spirochetal infection	0.000176713	0.000489594	2.60287e-05	0.00101072	-0.368116
2015	130	Spirochetal infection	0.000164498	0.000514117	9.88262e-05	0.00126492	-1.15952
2016	130	Spirochetal infection	0.000137781	0.000466739	4.71198e-05	0.00114024	-0.981701
2000	131	Protozoan infection	4.6936e-05	0.000213971	0.000408348	0.000599079	-2.70435
2001	131	Protozoan infection	4.27549e-05	0.000222946	0.000313169	0.000352143	-2.49774
2002	131	Protozoan infection	4.20252e-05	0.000229299	1.19556e-06	0.000629073	-0.366145
2003	131	Protozoan infection	3.86736e-05	0.000188674	0.000176668	0.000275589	-2.20089
2004	131	Protozoan infection	3.9019e-05	0.00020573	6.80676e-07	0.000247727	0.233616
2005	131	Protozoan infection	3.5975e-05	0.000225643	5.64521e-05	0.000156829	-1.63253
2006	131	Protozoan infection	3.59957e-05	0.000181018	4.57691e-05	0.000256671	-1.65892
2007	131	Protozoan infection	3.2798e-05	0.000169192	3.99774e-05	0.000318383	-1.7856
2008	131	Protozoan infection	3.85874e-05	0.000216579	3.69594e-05	0.000367322	-1.70905
2009	131	Protozoan infection	3.548e-05	0.000239339	0.000131803	0.00016754	-2.0731
2010	131	Protozoan infection	3.20871e-05	0.000233509	9.32949e-05	0.000183887	-2.08372
2011	131	Protozoan infection	3.03502e-05	0.000205057	0.000119544	0.000269517	-2.3735
2012	131	Protozoan infection	2.82154e-05	0.000222886	8.71724e-05	0.000187927	-2.21099
2013	131	Protozoan infection	3.50053e-05	0.000223749	0.000110889	0.000208426	-2.0812
2014	131	Protozoan infection	2.94522e-05	0.000216497	5.17998e-05	0.000219836	-1.98452
2015	131	Protozoan infection	3.35046e-05	0.000226397	9.88262e-05	0.000256315	-2.18321
2016	131	Protozoan infection	3.93274e-05	0.000237026	2.34427e-07	0.000181917	0.77941
2000	132	Infestation (lice, mites)	9.24419e-05	0.000606805	2.03158e-06	0.00215591	-0.526907
2001	132	Infestation (lice, mites)	8.6767e-05	0.000597871	1.55805e-06	0.00192203	-0.437886
2002	132	Infestation (lice, mites)	7.71574e-05	0.000526398	1.19556e-06	0.0019391	-0.424352
2003	132	Infestation (lice, mites)	7.26333e-05	0.000565991	8.78945e-07	0.00209266	-0.434062
2004	132	Infestation (lice, mites)	7.26192e-05	0.000546749	0.000272951	0.00134324	-2.71887
2005	132	Infestation (lice, mites)	7.20167e-05	0.000458836	0.000168238	0.00156477	-2.50973
2006	132	Infestation (lice, mites)	7.4346e-05	0.000488964	0.000362981	0.00147434	-2.80398
2007	132	Infestation (lice, mites)	7.86066e-05	0.000542937	0.000317049	0.00123713	-2.64192
2008	132	Infestation (lice, mites)	7.92223e-05	0.00043522	3.69594e-05	0.00113793	-1.56601
2009	132	Infestation (lice, mites)	8.04212e-05	0.000492399	0.000164671	0.00130454	-2.30828
2010	132	Infestation (lice, mites)	8.58814e-05	0.000397143	3.0995e-07	0.000964433	0.727187
2011	132	Infestation (lice, mites)	9.78675e-05	0.000418685	8.97322e-05	0.00105495	-1.62615
2012	132	Infestation (lice, mites)	0.000112692	0.00046046	5.82115e-05	0.00116417	-1.33854
2013	132	Infestation (lice, mites)	0.000107623	0.000424881	8.32359e-05	0.00110557	-1.49645
2014	132	Infestation (lice, mites)	0.000113729	0.000387852	0.000154884	0.0014208	-1.7636
2015	132	Infestation (lice, mites)	0.000115685	0.000342242	7.41813e-05	0.00100877	-1.21859
2016	132	Infestation (lice, mites)	0.000122306	0.000387192	7.05624e-05	0.000875876	-1.11659
2000	133	Arthropod-borne diseases	1.64509e-05	0.00396518	0.00528415	0.00167688	-6.89717
2001	133	Arthropod-borne diseases	1.82898e-05	0.00417487	0.00841504	0.00167843	-6.98398
2002	133	Arthropod-borne diseases	2.11472e-05	0.00413357	0.00884835	0.0019129	-6.86912
2003	133	Arthropod-borne diseases	2.27488e-05	0.00408418	0.0101088	0.00170722	-6.77722
2004	133	Arthropod-borne diseases	2.21372e-05	0.00405221	0.00993856	0.00173197	-6.80819
2005	133	Arthropod-borne diseases	2.68469e-05	0.00394161	0.00905525	0.00148655	-6.43807
2006	133	Arthropod-borne diseases	2.67134e-05	0.00404679	0.00969807	0.00169864	-6.54371
2007	133	Arthropod-borne diseases	2.49603e-05	0.00402386	0.00961872	0.00173185	-6.63452
2008	133	Arthropod-borne diseases	2.10104e-05	0.00388788	0.00819731	0.00132141	-6.65712
2009	133	Arthropod-borne diseases	2.67027e-05	0.00404113	0.0091049	0.0014383	-6.44396
2010	133	Arthropod-borne diseases	2.43826e-05	0.0039217	0.00970174	0.00133175	-6.54351
2011	133	Arthropod-borne diseases	2.71658e-05	0.00385132	0.00852634	0.00123448	-6.30579
2012	133	Arthropod-borne diseases	2.54776e-05	0.00388364	0.00787766	0.00112663	-6.31894
2013	133	Arthropod-borne diseases	2.71532e-05	0.0037997	0.00843448	0.00153812	-6.39133
2014	133	Arthropod-borne diseases	2.83202e-05	0.00390905	0.00835007	0.00134757	-6.28702
2015	133	Arthropod-borne diseases	2.28749e-05	0.00382971	0.00865062	0.00108882	-6.47909
2016	133	Arthropod-borne diseases	2.45095e-05	0.00385723	0.00738467	0.00152027	-6.46852
2000	134	Helminthiases	5.3815e-05	0.0026797	0.000408348	0.00119786	-3.92481
2001	134	Helminthiases	8.74153e-05	0.00267685	0.000780584	0.00111002	-3.54061
2002	134	Helminthiases	7.07443e-05	0.00247692	0.000120752	0.000891078	-2.87665
2003	134	Helminthiases	4.67704e-05	0.0023951	0.000264563	0.000853746	-3.72327
2004	134	Helminthiases	4.27216e-05	0.00220076	0.000272951	0.00109587	-3.92647
2005	134	Helminthiases	5.91097e-05	0.00230295	0.000447704	0.00105635	-3.72211
2006	134	Helminthiases	3.82246e-05	0.00242479	0.000725509	0.00125003	-4.59521
2007	134	Helminthiases	4.75245e-05	0.00216729	0.000435793	0.00102511	-3.95522
2008	134	Helminthiases	3.60578e-05	0.00221647	0.00025652	0.00106454	-4.11095
2009	134	Helminthiases	3.52269e-05	0.00205686	0.00019754	0.000702599	-3.81495
2010	134	Helminthiases	3.41099e-05	0.00203992	0.00049623	0.000803732	-4.31177
2011	134	Helminthiases	2.812e-05	0.002132	0.000358034	0.00125692	-4.63497
2012	134	Helminthiases	3.41126e-05	0.00207122	0.000608469	0.00125804	-4.60142
2013	134	Helminthiases	2.67688e-05	0.00201056	0.000138542	0.00104149	-4.17967
2014	134	Helminthiases	2.9872e-05	0.00200655	0.000515678	0.00102536	-4.59991
2015	134	Helminthiases	3.21665e-05	0.00200269	0.000345276	0.000912711	-4.2779
2016	134	Helminthiases	3.70194e-05	0.00197651	0.000375317	0.00115676	-4.22825
2000	136	Other infectious and parasitic diseases	0.000155968	0.00213956	0.00447151	0.0138321	-4.54256
2001	136	Other infectious and parasitic diseases	0.000139257	0.00219215	0.00685699	0.0130466	-4.86105
2002	136	Other infectious and parasitic diseases	0.000167665	0.00198121	0.00609856	0.0132577	-4.5313
2003	136	Other infectious and parasitic diseases	0.000141504	0.00205463	0.00668086	0.0121141	-4.76855
2004	136	Other infectious and parasitic diseases	0.000121866	0.00195777	0.00701165	0.0122277	-4.96728
2005	136	Other infectious and parasitic diseases	0.00011781	0.00192354	0.00592524	0.01451	-5.00493
2006	136	Other infectious and parasitic diseases	0.000114501	0.00194289	0.00661659	0.0126256	-5.0339
2007	136	Other infectious and parasitic diseases	0.000136161	0.00173715	0.00676885	0.0140643	-4.81632
2008	136	Other infectious and parasitic diseases	0.000128782	0.00178541	0.00614807	0.013541	-4.84256
2009	136	Other infectious and parasitic diseases	0.000117543	0.00183911	0.00719853	0.0139787	-5.05674
2010	136	Other infectious and parasitic diseases	0.00011532	0.00169886	0.00722214	0.0130858	-5.01991
2011	136	Other infectious and parasitic diseases	0.000113591	0.00172877	0.00635012	0.0121857	-4.96034
2012	136	Other infectious and parasitic diseases	0.000125122	0.00168588	0.00625585	0.0118278	-4.80401
2013	136	Other infectious and parasitic diseases	0.000125959	0.00167456	0.00666468	0.0114548	-4.80598
2014	136	Other infectious and parasitic diseases	0.000107608	0.00174263	0.00641724	0.0123467	-5.04458
2015	136	Other infectious and parasitic diseases	9.67362e-05	0.00181491	0.00695012	0.0120234	-5.22411
2016	136	Other infectious and parasitic diseases	0.000103601	0.00187586	0.0058609	0.0119957	-5.0741
2000	145	Cancer of mouth	0.000664889	0.00176952	0.000408348	6.01774e-05	0.829929
2001	145	Cancer of mouth	0.000667637	0.0016838	0.00109219	0.000135606	0.0767497
2002	145	Cancer of mouth	0.000603483	0.00170349	0.000718533	0.000131264	0.136063
2003	145	Cancer of mouth	0.000688183	0.00164046	0.000440352	0.000192995	0.3688
2004	145	Cancer of mouth	0.000702126	0.00162779	0.00088556	7.10316e-05	0.528977
2005	145	Cancer of mouth	0.000746749	0.00166892	0.00072717	0.000117719	0.464604
2006	145	Cancer of mouth	0.000779786	0.00164435	0.000362981	0.000192583	0.61543
2007	145	Cancer of mouth	0.000839039	0.00168187	0.000633701	0.000177036	0.495608
2008	145	Cancer of mouth	0.00091289	0.00176883	0.000439488	0.000183845	0.726172
2009	145	Cancer of mouth	0.000869214	0.00168218	0.000263277	0.000301305	0.69209
2010	145	Cancer of mouth	0.00083968	0.00176505	0.00043424	0.000137973	0.748062
2011	145	Cancer of mouth	0.000938722	0.0019381	0.00047728	0.000202194	0.645694
2012	145	Cancer of mouth	0.000868053	0.00188917	0.00031886	0.000319345	0.531508
2013	145	Cancer of mouth	0.000881068	0.00179071	0.000608645	0.000256487	0.388572
2014	145	Cancer of mouth	0.000875684	0.00176558	0.000386823	0.000307711	0.504499
2015	145	Cancer of mouth	0.000935243	0.0018134	0.000493145	0.000528479	0.238278
2016	145	Cancer of mouth	0.000858158	0.00182634	0.000445645	0.000495851	0.194779
2000	149	Cancer of larynx, pharynx, nasal cavities	0.00111064	0.00301642	0.0016273	3.02384e-05	0.965199
2001	149	Cancer of larynx, pharynx, nasal cavities	0.000892614	0.0029572	0.00249444	0.000216807	-0.351937
2002	149	Cancer of larynx, pharynx, nasal cavities	0.000813571	0.00306627	0.000957645	5.26629e-05	0.541867
2003	149	Cancer of larynx, pharynx, nasal cavities	0.000888522	0.00273704	0.0013193	0.000220526	-0.055079
2004	149	Cancer of larynx, pharynx, nasal cavities	0.00096517	0.00273093	0.0014301	0.000389083	-0.227909
2005	149	Cancer of larynx, pharynx, nasal cavities	0.00101415	0.00278951	0.00173325	0.000313267	-0.161994
2006	149	Cancer of larynx, pharynx, nasal cavities	0.00104729	0.00282794	0.00176778	0.000224627	0.00984203
2007	149	Cancer of larynx, pharynx, nasal cavities	0.00110398	0.0028219	0.00186073	0.000283046	-0.043197
2008	149	Cancer of larynx, pharynx, nasal cavities	0.00119472	0.0028382	0.00113476	0.000183845	0.459394
2009	149	Cancer of larynx, pharynx, nasal cavities	0.00113618	0.00271992	0.00151228	0.000401628	-0.051669
2010	149	Cancer of larynx, pharynx, nasal cavities	0.0011186	0.00289577	0.00158105	0.000229802	0.123956
2011	149	Cancer of larynx, pharynx, nasal cavities	0.00115282	0.00306802	0.00161011	0.00033684	-0.035847
2012	149	Cancer of larynx, pharynx, nasal cavities	0.00107024	0.00325338	0.00150626	0.000356893	-0.154328
2013	149	Cancer of larynx, pharynx, nasal cavities	0.00117743	0.00315966	0.00182538	0.000416692	-0.168006
2014	149	Cancer of larynx, pharynx, nasal cavities	0.00103335	0.00312112	0.00167537	0.000468817	-0.346686
2015	149	Cancer of larynx, pharynx, nasal cavities	0.00101383	0.00328683	0.00202113	0.000784634	-0.699147
2016	149	Cancer of larynx, pharynx, nasal cavities	0.00100377	0.00328417	0.00192253	0.000594988	-0.569909
2000	150	Cancer of esophagus	0.000760299	0.00146087	0.00569046	2.9939e-07	2.24696
2001	150	Cancer of esophagus	0.00065521	0.00147776	0.00342927	2.73377e-05	0.307572
2002	150	Cancer of esophagus	0.000591084	0.00144191	0.00322921	2.64625e-05	0.224281
2003	150	Cancer of esophagus	0.000564902	0.00133094	0.00202245	5.5338e-05	0.0828583
2004	150	Cancer of esophagus	0.00071586	0.00121084	0.00238305	3.56925e-05	0.551689
2005	150	Cancer of esophagus	0.000732446	0.00135379	0.00201271	3.91094e-07	2.56671
2006	150	Cancer of esophagus	0.000687528	0.00136814	0.00190372	3.20438e-07	2.59039
2007	150	Cancer of esophagus	0.000668222	0.00129817	0.00233571	3.569e-05	0.440466
2008	150	Cancer of esophagus	0.000670796	0.00131497	0.00193982	0.000183845	-0.191356
2009	150	Cancer of esophagus	0.000634976	0.00133201	0.00177523	3.37756e-05	0.505908
2010	150	Cancer of esophagus	0.000704964	0.00131643	0.00148807	2.31868e-05	0.887238
2011	150	Cancer of esophagus	0.000727464	0.00141991	0.00181879	0.000112429	0.122511
2012	150	Cancer of esophagus	0.000719906	0.00155362	0.00185379	9.40575e-05	0.139026
2013	150	Cancer of esophagus	0.000651208	0.00157867	0.00154885	0.000208426	-0.266093
2014	150	Cancer of esophagus	0.000660666	0.00166766	0.00195886	7.33762e-05	0.0802802
2015	150	Cancer of esophagus	0.000627284	0.00167105	0.00251403	0.000240305	-0.611731
2016	150	Cancer of esophagus	0.000672296	0.00162098	0.00232106	0.000248008	-0.487248
2000	151	Cancer of stomach	0.000740016	0.0023956	0.00548731	0.000688896	-1.3492
2001	151	Cancer of stomach	0.000757771	0.00236779	0.0042083	0.00116415	-1.42585
2002	151	Cancer of stomach	0.00056677	0.00252213	0.00334877	0.00102208	-1.67592
2003	151	Cancer of stomach	0.000688392	0.00235972	0.00246193	0.00132178	-1.37179
2004	151	Cancer of stomach	0.000654482	0.00235677	0.00319986	0.00137858	-1.56919
2005	151	Cancer of stomach	0.00068029	0.00239245	0.00195682	0.00105635	-1.19612
2006	151	Cancer of stomach	0.000688077	0.00231666	0.00199436	0.00121799	-1.2374
2007	151	Cancer of stomach	0.00064714	0.00230994	0.00241487	0.00123713	-1.40592
2008	151	Cancer of stomach	0.000602416	0.00225377	0.00237894	0.00146819	-1.55639
2009	151	Cancer of stomach	0.000748389	0.00226775	0.00230112	0.00180616	-1.35191
2010	151	Cancer of stomach	0.000704182	0.00239568	0.00232493	0.00163019	-1.41502
2011	151	Cancer of stomach	0.000683746	0.00237137	0.00292181	0.00190771	-1.61648
2012	151	Cancer of stomach	0.00071526	0.00270965	0.00309911	0.00223429	-1.7099
2013	151	Cancer of stomach	0.000751514	0.00280651	0.00293151	0.00262751	-1.70699
2014	151	Cancer of stomach	0.000743085	0.00314866	0.00270622	0.00263642	-1.73839
2015	151	Cancer of stomach	0.000738903	0.00306422	0.00298228	0.00361834	-1.91362
2016	151	Cancer of stomach	0.000697759	0.00306825	0.00278991	0.00346996	-1.94169
2000	153	Colorectal cancer	0.00668197	0.00696053	0.01402	0.00131761	0.365535
2001	153	Colorectal cancer	0.00514368	0.00682975	0.0123102	0.00146189	0.0442372
2002	153	Colorectal cancer	0.00438302	0.00731123	0.0110004	0.00146749	-0.146651
2003	153	Colorectal cancer	0.00468678	0.00690375	0.0103724	0.00167969	-0.0675696
2004	153	Colorectal cancer	0.00587149	0.00723321	0.00918981	0.0014846	0.312
2005	153	Colorectal cancer	0.00676669	0.00711934	0.00927883	0.00152566	0.487737
2006	153	Colorectal cancer	0.00686341	0.00704398	0.00956213	0.0016666	0.459417
2007	153	Colorectal cancer	0.00726533	0.0072582	0.009025	0.00183786	0.503178
2008	153	Colorectal cancer	0.00694119	0.00707527	0.00849005	0.00132141	0.624612
2009	153	Colorectal cancer	0.00672119	0.00686992	0.00867761	0.0020068	0.404481
2010	153	Colorectal cancer	0.00649594	0.00742512	0.00901985	0.00179089	0.358953
2011	153	Colorectal cancer	0.00641751	0.00745726	0.00876484	0.0020648	0.2919
2012	153	Colorectal cancer	0.00657261	0.00779421	0.00897818	0.0020841	0.289336
2013	153	Colorectal cancer	0.00610018	0.00782392	0.00832387	0.00209884	0.220299
2014	153	Colorectal cancer	0.00573134	0.0081149	0.00809236	0.00202129	0.151782
2015	153	Colorectal cancer	0.00561533	0.0082621	0.00860133	0.0023856	0.018871
2016	153	Colorectal cancer	0.00516513	0.00821771	0.00827549	0.00226379	-0.0481387
2000	155	Cancer of liver and intrahepatic bile duct	0.000507022	0.00400552	0.00345572	0.000808652	-1.93388
2001	155	Cancer of liver and intrahepatic bile duct	0.000380214	0.00404313	0.00498733	0.000758148	-2.44426
2002	155	Cancer of liver and intrahepatic bile duct	0.000434119	0.0043903	0.00418566	0.000864877	-2.28839
2003	155	Cancer of liver and intrahepatic bile duct	0.00044768	0.00425516	0.00263772	0.000881278	-2.04235
2004	155	Cancer of liver and intrahepatic bile duct	0.000542233	0.00424826	0.0035402	0.00091917	-1.93808
2005	155	Cancer of liver and intrahepatic bile duct	0.000499717	0.00428699	0.00313058	0.00078258	-1.92513
2006	155	Cancer of liver and intrahepatic bile duct	0.000537115	0.00407618	0.00344447	0.00121799	-2.04282
2007	155	Cancer of liver and intrahepatic bile duct	0.000575197	0.00417977	0.00395855	0.000954442	-1.91899
2008	155	Cancer of liver and intrahepatic bile duct	0.000620997	0.00434485	0.00468433	0.00117462	-1.99925
2009	155	Cancer of liver and intrahepatic bile duct	0.000651162	0.00418434	0.004832	0.00120422	-1.94539
2010	155	Cancer of liver and intrahepatic bile duct	0.000615383	0.00437307	0.00452558	0.000964433	-1.9133
2011	155	Cancer of liver and intrahepatic bile duct	0.000688801	0.00459945	0.00402483	0.00143645	-1.91046
2012	155	Cancer of liver and intrahepatic bile duct	0.000758665	0.004887	0.0041417	0.00172739	-1.90346
2013	155	Cancer of liver and intrahepatic bile duct	0.000787052	0.00514137	0.00420355	0.00197067	-1.9413
2014	155	Cancer of liver and intrahepatic bile duct	0.00092504	0.00540229	0.00412362	0.0018016	-1.70503
2015	155	Cancer of liver and intrahepatic bile duct	0.000914344	0.00550378	0.00460885	0.00182526	-1.78225
2016	155	Cancer of liver and intrahepatic bile duct	0.000919578	0.00537593	0.00454811	0.00264382	-1.91975
2000	157	Pancreatic cancer	0.00138978	0.00189228	0.00508099	0.000329628	-0.0721191
2001	157	Pancreatic cancer	0.0010226	0.00192024	0.00483152	0.000352143	-0.485046
2002	157	Pancreatic cancer	0.000942236	0.00201997	0.00454433	0.000288467	-0.500431
2003	157	Pancreatic cancer	0.000925957	0.00176427	0.00430771	0.000385714	-0.567304
2004	157	Pancreatic cancer	0.00100267	0.00191911	0.00415281	0.00014171	-0.0493738
2005	157	Pancreatic cancer	0.000999775	0.00190463	0.00346594	0.000156829	-0.0153512
2006	157	Pancreatic cancer	0.00110137	0.00184063	0.00448674	0.000192583	-0.0757136
2007	157	Pancreatic cancer	0.00111691	0.0020346	0.00391897	0.0001417	0.0910304
2008	157	Pancreatic cancer	0.00112398	0.00208176	0.00336697	0.000367322	-0.258444
2009	157	Pancreatic cancer	0.00117963	0.00216182	0.00322144	0.000535393	-0.356302
2010	157	Pancreatic cancer	0.00116707	0.00221734	0.00247991	0.000252759	0.0583111
2011	157	Pancreatic cancer	0.00129465	0.00227442	0.00345841	0.000359281	-0.11472
2012	157	Pancreatic cancer	0.00136181	0.00249086	0.00301223	0.000281797	0.0771791
2013	157	Pancreatic cancer	0.00133378	0.00247441	0.00381641	0.000512814	-0.30983
2014	157	Pancreatic cancer	0.00129916	0.00262847	0.00353089	0.000293065	-0.0935678
2015	157	Pancreatic cancer	0.00137557	0.00267807	0.0033766	0.00049646	-0.236734
2016	157	Pancreatic cancer	0.00128873	0.00284179	0.00419647	0.000578465	-0.508267
2000	158	Neoplasm of unspecified nature of digestive system	0.000462729	0.000582253	0.000814665	0.000120055	0.240508
2001	158	Neoplasm of unspecified nature of digestive system	0.000518667	0.000528628	0.000624779	8.14719e-05	0.714781
2002	158	Neoplasm of unspecified nature of digestive system	0.000529513	0.000620049	0.000359864	0.000131264	0.704918
2003	158	Neoplasm of unspecified nature of digestive system	0.000533028	0.000683903	0.00114351	0.000137932	0.147352
2004	158	Neoplasm of unspecified nature of digestive system	0.000527037	0.000644775	0.000817492	7.10316e-05	0.592181
2005	158	Neoplasm of unspecified nature of digestive system	0.000547724	0.000490349	0.000335918	0.000117719	0.9281
2006	158	Neoplasm of unspecified nature of digestive system	0.000480239	0.000436072	0.000634877	0.000128496	0.493237
2007	158	Neoplasm of unspecified nature of digestive system	0.000435365	0.000447842	0.000633701	0.0001417	0.312183
2008	158	Neoplasm of unspecified nature of digestive system	0.000450038	0.000429003	0.000476081	0.000110454	0.606428
2009	158	Neoplasm of unspecified nature of digestive system	0.000361254	0.000394314	0.000263277	0.000134099	0.529758
2010	158	Neoplasm of unspecified nature of digestive system	0.000359342	0.000398062	0.000589215	0.00016093	0.0896613
2011	158	Neoplasm of unspecified nature of digestive system	0.000333586	0.000507053	0.000447468	0.000179753	-0.0408674
2012	158	Neoplasm of unspecified nature of digestive system	0.000300732	0.00058292	0.00063743	7.52836e-05	-0.0122045
2013	158	Neoplasm of unspecified nature of digestive system	0.000301206	0.000545717	0.000719258	6.4242e-05	0.0349183
2014	158	Neoplasm of unspecified nature of digestive system	0.000266592	0.000521723	0.000747617	0.00013196	-0.434023
2015	158	Neoplasm of unspecified nature of digestive system	0.00024348	0.000505788	0.00076424	0.000192276	-0.711731
2016	158	Neoplasm of unspecified nature of digestive system	0.000222344	0.000517876	0.000680072	0.000115825	-0.569505
2000	159	Malignant neoplasm of other and ill-defined sites within the digestive organs and peritoneum	0.000638141	0.00160292	0.00264309	0.00026975	-0.643235
2001	159	Malignant neoplasm of other and ill-defined sites within the digestive organs and peritoneum	0.000603805	0.00147776	0.00155961	0.000487478	-0.707886
2002	159	Malignant neoplasm of other and ill-defined sites within the digestive organs and peritoneum	0.000468906	0.00155494	0.00179454	0.000707674	-1.28224
2003	159	Malignant neoplasm of other and ill-defined sites within the digestive organs and peritoneum	0.000553698	0.00160362	0.00193456	0.000661027	-1.08208
2004	159	Malignant neoplasm of other and ill-defined sites within the digestive organs and peritoneum	0.000656675	0.0015491	0.00136203	0.000601118	-0.651175
2005	159	Malignant neoplasm of other and ill-defined sites within the digestive organs and peritoneum	0.000635991	0.00137648	0.00089485	0.000587033	-0.448832
2006	159	Malignant neoplasm of other and ill-defined sites within the digestive organs and peritoneum	0.000673981	0.00134698	0.0012693	0.000737328	-0.614643
2007	159	Malignant neoplasm of other and ill-defined sites within the digestive organs and peritoneum	0.000651703	0.00144302	0.00146491	0.000318383	-0.385886
2008	159	Malignant neoplasm of other and ill-defined sites within the digestive organs and peritoneum	0.000679518	0.00136574	0.00102498	0.000734278	-0.515343
2009	159	Malignant neoplasm of other and ill-defined sites within the digestive organs and peritoneum	0.000684903	0.00128885	0.000657699	0.000602275	-0.201139
2010	159	Malignant neoplasm of other and ill-defined sites within the digestive organs and peritoneum	0.000728754	0.0012861	0.00108513	0.000849647	-0.486253
2011	159	Malignant neoplasm of other and ill-defined sites within the digestive organs and peritoneum	0.00068804	0.0012895	0.000864827	0.000920306	-0.498442
2012	159	Malignant neoplasm of other and ill-defined sites within the digestive organs and peritoneum	0.000753802	0.00145974	0.00130353	0.00076992	-0.534071
2013	159	Malignant neoplasm of other and ill-defined sites within the digestive organs and peritoneum	0.000786868	0.00134557	0.00127232	0.000833223	-0.466559
2014	159	Malignant neoplasm of other and ill-defined sites within the digestive organs and peritoneum	0.00073941	0.00135478	0.00128881	0.00105465	-0.658513
2015	159	Malignant neoplasm of other and ill-defined sites within the digestive organs and peritoneum	0.000765446	0.00134548	0.00133107	0.00115286	-0.663109
2016	159	Malignant neoplasm of other and ill-defined sites within the digestive organs and peritoneum	0.000727014	0.00136367	0.00119581	0.00117329	-0.697149
2000	164	Cancer of intrathoracic organs	0.000164083	0.00110662	0.00020519	3.02384e-05	-0.191518
2001	164	Cancer of intrathoracic organs	0.00012777	0.00110453	0.000157363	2.70671e-07	1.64676
2002	164	Cancer of intrathoracic organs	0.000126758	0.000991422	0.000359864	2.62005e-07	1.33822
2003	164	Cancer of intrathoracic organs	0.000115959	0.000931518	8.78945e-07	2.78066e-05	1.83561
2004	164	Cancer of intrathoracic organs	0.00012182	0.000925046	6.87483e-05	3.53391e-07	1.90548
2005	164	Cancer of intrathoracic organs	0.000130394	0.000951693	0.000224132	3.95005e-05	-0.57983
2006	164	Cancer of intrathoracic organs	0.000143158	0.0010214	0.000181717	3.20438e-07	1.69311
2007	164	Cancer of intrathoracic organs	0.000149803	0.00101952	0.000237885	3.569e-05	-0.410744
2008	164	Cancer of intrathoracic organs	0.000144522	0.00101861	0.000183333	3.66955e-07	1.64394
2009	164	Cancer of intrathoracic organs	0.00012742	0.000929861	0.000230408	3.37756e-05	-0.543807
2010	164	Cancer of intrathoracic organs	0.000107499	0.000995601	0.000155285	2.31868e-05	-0.460247
2011	164	Cancer of intrathoracic organs	0.000105907	0.000973775	0.000149355	2.26654e-05	-0.443267
2012	164	Cancer of intrathoracic organs	0.000145985	0.00091438	0.000145094	7.52836e-05	-0.50655
2013	164	Cancer of intrathoracic organs	0.000114325	0.000866906	0.000249155	4.82215e-05	-0.843264
2014	164	Cancer of intrathoracic organs	0.000166063	0.000904212	0.000232197	7.33762e-05	-0.526865
2015	164	Cancer of intrathoracic organs	0.000118082	0.000837423	0.000197406	9.62181e-05	-0.985007
2016	164	Cancer of intrathoracic organs	0.000112549	0.000753271	0.000258104	0.000198439	-1.43234
2000	165	Cancer within the respiratory system	0.0072902	0.00566103	0.0168642	0.000509262	0.901416
2001	165	Cancer within the respiratory system	0.00592283	0.00586203	0.0126218	0.000595746	0.673359
2002	165	Cancer within the respiratory system	0.00514363	0.0058209	0.0127937	0.000812476	0.352013
2003	165	Cancer within the respiratory system	0.00521927	0.00579833	0.012394	0.000661027	0.476096
2004	165	Cancer within the respiratory system	0.00518228	0.00593955	0.0107554	0.000671796	0.510946
2005	165	Cancer within the respiratory system	0.00536677	0.00583993	0.0100613	0.000508814	0.713517
2006	165	Cancer within the respiratory system	0.00546757	0.00594501	0.0114201	0.000769372	0.495426
2007	165	Cancer within the respiratory system	0.0052633	0.0058373	0.00882709	0.000636412	0.648005
2008	165	Cancer within the respiratory system	0.00524521	0.0058484	0.00944148	0.000697582	0.573615
2009	165	Cancer within the respiratory system	0.00555865	0.00594988	0.00857901	0.000635716	0.7237
2010	165	Cancer within the respiratory system	0.00557796	0.00634587	0.00700518	0.000459374	0.929349
2011	165	Cancer within the respiratory system	0.00553704	0.0064303	0.0068271	0.00056125	0.83821
2012	165	Cancer within the respiratory system	0.00543863	0.00676881	0.00666131	0.00058218	0.787339
2013	165	Cancer within the respiratory system	0.00543331	0.00705057	0.00691356	0.000656998	0.699702
2014	165	Cancer within the respiratory system	0.00518142	0.00733692	0.0071646	0.000805674	0.516482
2015	165	Cancer within the respiratory system	0.00502466	0.00770029	0.00820701	0.000784634	0.407961
2016	165	Cancer within the respiratory system	0.00528998	0.00748961	0.00858025	0.000644556	0.553142
2000	170	Cancer of bone and connective tissue	0.00103188	0.0024412	0.000408348	6.01774e-05	1.26282
2001	170	Cancer of bone and connective tissue	0.00101557	0.00256201	0.000468974	0.000162673	0.729087
2002	170	Cancer of bone and connective tissue	0.00107408	0.00241233	0.000240308	0.000105064	1.30845
2003	170	Cancer of bone and connective tissue	0.00107893	0.00259702	0.000176668	0.000275589	0.997089
2004	170	Cancer of bone and connective tissue	0.00117295	0.00233054	0.000409086	7.10316e-05	1.37712
2005	170	Cancer of bone and connective tissue	0.00117129	0.00229917	0.000503598	0.000117719	1.07149
2006	170	Cancer of bone and connective tissue	0.00110448	0.00224026	0.000770825	9.64519e-05	0.907914
2007	170	Cancer of bone and connective tissue	0.00107249	0.002227	0.000237885	0.0001417	1.21572
2008	170	Cancer of bone and connective tissue	0.00109721	0.0021429	0.000366301	3.70625e-05	1.6571
2009	170	Cancer of bone and connective tissue	0.00102995	0.00221576	0.000526225	0.00016754	0.747639
2010	170	Cancer of bone and connective tissue	0.000963283	0.00221458	0.000341255	4.6144e-05	1.40878
2011	170	Cancer of bone and connective tissue	0.0010446	0.00229501	0.000298412	6.75474e-05	1.39164
2012	170	Cancer of bone and connective tissue	0.00104953	0.00222308	0.000289899	0.000244249	0.865946
2013	170	Cancer of bone and connective tissue	0.00107564	0.00218207	0.000249155	0.000144344	1.20026
2014	170	Cancer of bone and connective tissue	0.00109288	0.00229418	0.000515678	0.000117314	0.973359
2015	170	Cancer of bone and connective tissue	0.00109024	0.00219122	0.000419211	0.000288334	0.689557
2016	170	Cancer of bone and connective tissue	0.0010227	0.00210395	0.000539416	0.000264531	0.551807
2000	172	Skin cancer	0.00358158	0.0179721	0.0335232	0.00455102	-1.77583
2001	172	Skin cancer	0.00344429	0.0177161	0.0277349	0.00392499	-1.67393
2002	172	Skin cancer	0.00332216	0.0175563	0.0257058	0.00387793	-1.6788
2003	172	Skin cancer	0.0031702	0.0173257	0.0228535	0.0041575	-1.71322
2004	172	Skin cancer	0.00334598	0.0170151	0.0216462	0.00459444	-1.65488
2005	172	Skin cancer	0.00344855	0.0171731	0.0220225	0.00387223	-1.55277
2006	172	Skin cancer	0.00342419	0.0170146	0.0209818	0.00406988	-1.55857
2007	172	Skin cancer	0.00365024	0.016739	0.0199099	0.00406406	-1.4448
2008	172	Skin cancer	0.00361254	0.0171058	0.0202	0.00455061	-1.52313
2009	172	Skin cancer	0.00376743	0.0172003	0.0172234	0.0048493	-1.4292
2010	172	Skin cancer	0.0040594	0.017928	0.0169546	0.00516561	-1.37056
2011	172	Skin cancer	0.00424699	0.0182253	0.0162773	0.00590221	-1.35903
2012	172	Skin cancer	0.00436472	0.0184532	0.0159288	0.00595153	-1.32301
2013	172	Skin cancer	0.00446456	0.0180567	0.017007	0.00573548	-1.2965
2014	172	Skin cancer	0.00443747	0.0182272	0.0161071	0.00606357	-1.30906
2015	172	Skin cancer	0.00456003	0.0184186	0.0182622	0.00661215	-1.37025
2016	172	Skin cancer	0.00457303	0.0183551	0.0170196	0.00763372	-1.39683
2000	173	Neoplasm of uncertain behavior of skin	0.00150285	0.00370738	0.000814665	0.000149994	0.874622
2001	173	Neoplasm of uncertain behavior of skin	0.00177062	0.00354323	0.000936389	0.00018974	0.945361
2002	173	Neoplasm of uncertain behavior of skin	0.0019401	0.00350223	0.000240308	2.64625e-05	2.51573
2003	173	Neoplasm of uncertain behavior of skin	0.00191547	0.00358306	0.000528246	0.000110401	1.52676
2004	173	Neoplasm of uncertain behavior of skin	0.00202029	0.00349028	0.000817492	0.000106371	1.43408
2005	173	Neoplasm of uncertain behavior of skin	0.00208958	0.003358	0.000503598	7.861e-05	1.83653
2006	173	Neoplasm of uncertain behavior of skin	0.00215915	0.00330396	0.000408297	0.000128496	1.76395
2007	173	Neoplasm of uncertain behavior of skin	0.00220164	0.00328743	0.00059412	0.000106363	1.71072
2008	173	Neoplasm of uncertain behavior of skin	0.00218665	0.00332315	0.000805423	7.3758e-05	1.72395
2009	173	Neoplasm of uncertain behavior of skin	0.0022616	0.00342221	0.000591962	3.37756e-05	2.22804
2010	173	Neoplasm of uncertain behavior of skin	0.00234534	0.00334807	0.00037225	0.00016093	1.80835
2011	173	Neoplasm of uncertain behavior of skin	0.00232669	0.00341977	0.000745582	0.00013487	1.5638
2012	173	Neoplasm of uncertain behavior of skin	0.00223851	0.0034836	0.000289899	0.000150379	1.86841
2013	173	Neoplasm of uncertain behavior of skin	0.00212127	0.00342083	0.000359767	8.02624e-05	1.98513
2014	173	Neoplasm of uncertain behavior of skin	0.00201558	0.0035541	0.000335281	0.000234482	1.46696
2015	173	Neoplasm of uncertain behavior of skin	0.00188054	0.00351473	0.000542435	0.000272324	1.10752
2016	173	Neoplasm of uncertain behavior of skin	0.00172368	0.00342784	0.000469088	0.000231485	1.13857
2000	174	Breast cancer	0.0109215	0.00956832	0.0225526	0.00116792	0.713401
2001	174	Breast cancer	0.0113816	0.00946267	0.0199446	0.00124536	0.797482
2002	174	Breast cancer	0.0112563	0.00952817	0.0180542	0.00107448	0.887396
2003	174	Breast cancer	0.0118057	0.00930768	0.0158219	0.00121165	0.964798
2004	174	Breast cancer	0.0123828	0.00926966	0.014431	0.00123722	1.05964
2005	174	Breast cancer	0.013519	0.00955842	0.0149799	0.00113457	1.18211
2006	174	Breast cancer	0.0139894	0.00948286	0.0148641	0.00118594	1.21425
2007	174	Breast cancer	0.0142669	0.00940336	0.0141706	0.000954442	1.35857
2008	174	Breast cancer	0.0139968	0.00959535	0.0139059	0.00088106	1.36782
2009	174	Breast cancer	0.014138	0.00957414	0.0116358	0.00110389	1.36135
2010	174	Breast cancer	0.013383	0.0101297	0.0114995	0.000964433	1.32911
2011	174	Breast cancer	0.0132684	0.0101804	0.0101958	0.000987629	1.35768
2012	174	Breast cancer	0.0128696	0.0101846	0.0103973	0.00101398	1.2978
2013	174	Breast cancer	0.0128547	0.00984071	0.0108127	0.00102547	1.2893
2014	174	Breast cancer	0.012533	0.00984452	0.0104633	0.000981425	1.28944
2015	174	Breast cancer	0.0124695	0.0100566	0.0118052	0.0010568	1.18903
2016	174	Breast cancer	0.0113174	0.0100684	0.0115106	0.00072717	1.23555
2000	180	Cervical cancer and dysplasia	0.00215472	0.00197821	0.0040652	0.000958347	0.113296
2001	180	Cervical cancer and dysplasia	0.00242851	0.00193544	0.00280605	0.000785216	0.526156
2002	180	Cervical cancer and dysplasia	0.00236271	0.00193277	0.00263143	0.00128408	0.305264
2003	180	Cervical cancer and dysplasia	0.00235764	0.00209884	0.00334087	0.000991403	0.275343
2004	180	Cervical cancer and dysplasia	0.00230381	0.00185836	0.00224691	0.00091917	0.503225
2005	180	Cervical cancer and dysplasia	0.00204588	0.00194875	0.00218039	0.000821689	0.389643
2006	180	Cervical cancer and dysplasia	0.00191105	0.00196757	0.0024022	0.00108981	0.131923
2007	180	Cervical cancer and dysplasia	0.0019113	0.00204455	0.00190031	0.00144915	0.0934503
2008	180	Cervical cancer and dysplasia	0.00175065	0.00200197	0.00175685	0.00187184	-0.0888636
2009	180	Cervical cancer and dysplasia	0.00158922	0.00205294	0.00226825	0.00180616	-0.321268
2010	180	Cervical cancer and dysplasia	0.00139167	0.00204267	0.001891	0.00137766	-0.29543
2011	180	Cervical cancer and dysplasia	0.00129447	0.00201875	0.00163992	0.0016833	-0.40979
2012	180	Cervical cancer and dysplasia	0.0012272	0.00197815	0.00199859	0.00184004	-0.595066
2013	180	Cervical cancer and dysplasia	0.00120577	0.00194429	0.00135528	0.00189057	-0.453592
2014	180	Cervical cancer and dysplasia	0.00109486	0.0020708	0.00170115	0.00218239	-0.767736
2015	180	Cervical cancer and dysplasia	0.00112345	0.00211323	0.00211971	0.00270579	-0.931862
2016	180	Cervical cancer and dysplasia	0.00101237	0.00204064	0.00171155	0.00302385	-1.0077
2000	182	Malignant neoplasm of uterus	0.000793033	0.00158012	0.00386204	0.000748774	-0.961983
2001	182	Malignant neoplasm of uterus	0.000700797	0.00166692	0.00296186	0.000947618	-1.13333
2002	182	Malignant neoplasm of uterus	0.000735451	0.00163245	0.00179454	0.000995879	-0.865338
2003	182	Malignant neoplasm of uterus	0.000698662	0.0015874	0.00149509	0.00115659	-0.905732
2004	182	Malignant neoplasm of uterus	0.000721081	0.00155738	0.0016343	0.00127256	-0.936455
2005	182	Malignant neoplasm of uterus	0.000825998	0.00148363	0.00139789	0.000939018	-0.538534
2006	182	Malignant neoplasm of uterus	0.000911804	0.00156442	0.00145056	0.000801416	-0.380044
2007	182	Malignant neoplasm of uterus	0.000913603	0.00147398	0.000989936	0.00141382	-0.43222
2008	182	Malignant neoplasm of uterus	0.00094767	0.001459	0.00135432	0.00121132	-0.449065
2009	182	Malignant neoplasm of uterus	0.00100975	0.00144285	0.00105212	0.0014383	-0.32649
2010	182	Malignant neoplasm of uterus	0.00105244	0.00137803	0.00114712	0.00117105	-0.200849
2011	182	Malignant neoplasm of uterus	0.00110317	0.00138301	0.00119275	0.00107739	-0.121822
2012	182	Malignant neoplasm of uterus	0.00107057	0.00137891	0.00124561	0.00137069	-0.283011
2013	182	Malignant neoplasm of uterus	0.00108447	0.00134635	0.000968136	0.00155414	-0.200937
2014	182	Malignant neoplasm of uterus	0.00111089	0.00140527	0.00100533	0.00186018	-0.282612
2015	182	Malignant neoplasm of uterus	0.00113115	0.00147343	0.00105998	0.00203339	-0.34129
2016	182	Malignant neoplasm of uterus	0.00109902	0.00144566	0.00121925	0.00252816	-0.525945
2000	184	Cancer of other female genital organs	0.00205047	0.00413003	0.00589362	0.00212597	-0.778329
2001	184	Cancer of other female genital organs	0.00197158	0.0040938	0.00701279	0.00213857	-0.903697
2002	184	Cancer of other female genital organs	0.00193251	0.00400439	0.00705501	0.00246311	-0.98415
2003	184	Cancer of other female genital organs	0.00208236	0.00403997	0.00659297	0.00269834	-0.900887
2004	184	Cancer of other female genital organs	0.00207968	0.00396937	0.00496962	0.00307485	-0.82888
2005	184	Cancer of other female genital organs	0.00212503	0.00386598	0.00424844	0.00277716	-0.676997
2006	184	Cancer of other female genital organs	0.00192366	0.00395629	0.00448674	0.00285222	-0.852018
2007	184	Cancer of other female genital organs	0.00172257	0.00371425	0.00391897	0.00378137	-1.03216
2008	184	Cancer of other female genital organs	0.00170422	0.00371898	0.00365971	0.00363323	-0.999583
2009	184	Cancer of other female genital organs	0.00162841	0.00370372	0.00364873	0.00418048	-1.11671
2010	184	Cancer of other female genital organs	0.00161006	0.00365603	0.00409165	0.00397183	-1.15337
2011	184	Cancer of other female genital organs	0.00167456	0.00366343	0.00348823	0.0038152	-1.01631
2012	184	Cancer of other female genital organs	0.0015745	0.00359218	0.00315703	0.00444962	-1.11153
2013	184	Cancer of other female genital organs	0.00159143	0.00346214	0.00295916	0.00485435	-1.09128
2014	184	Cancer of other female genital organs	0.00152171	0.00358623	0.00304124	0.00454039	-1.14778
2015	184	Cancer of other female genital organs	0.00148653	0.0037131	0.00357376	0.00531537	-1.33187
2016	184	Cancer of other female genital organs	0.00132927	0.00374846	0.0036104	0.00548575	-1.49981
2000	185	Cancer of prostate	0.00540398	0.00403357	0.0117852	0.0029942	0.0448323
2001	185	Cancer of prostate	0.00477593	0.004185	0.0118428	0.00373553	-0.230326
2002	185	Cancer of prostate	0.00392811	0.00431441	0.0108808	0.00445434	-0.537814
2003	185	Cancer of prostate	0.00383667	0.00472975	0.0104603	0.00451541	-0.597217
2004	185	Cancer of prostate	0.00398635	0.00483503	0.00823686	0.00462978	-0.463993
2005	185	Cancer of prostate	0.0040566	0.00465758	0.00883168	0.00441976	-0.435116
2006	185	Cancer of prostate	0.00409497	0.0046286	0.00761354	0.00426215	-0.339913
2007	185	Cancer of prostate	0.00459434	0.00492284	0.00692717	0.00523017	-0.264619
2008	185	Cancer of prostate	0.00466099	0.00476659	0.0060017	0.00649548	-0.263659
2009	185	Cancer of prostate	0.00504283	0.00462278	0.006081	0.00662168	-0.161823
2010	185	Cancer of prostate	0.00517115	0.00470862	0.00495951	0.00615277	-0.0166408
2011	185	Cancer of prostate	0.00554641	0.00485769	0.00563464	0.00585733	0.0270399
2012	185	Cancer of prostate	0.00496494	0.00488618	0.00619793	0.00572625	-0.151344
2013	185	Cancer of prostate	0.00477149	0.00482564	0.00608397	0.00597578	-0.208174
2014	185	Cancer of prostate	0.00464382	0.00472987	0.00657187	0.00610751	-0.277776
2015	185	Cancer of prostate	0.00438015	0.00459671	0.00593968	0.00566758	-0.265141
2016	185	Cancer of prostate	0.00431507	0.00447737	0.0056968	0.00695628	-0.344068
2000	187	Cancer of other male genital organs	0.000570334	0.004821	0.0125978	0.000748774	-2.3894
2001	187	Cancer of other male genital organs	0.000562242	0.00496525	0.0119986	0.00124536	-2.62059
2002	187	Cancer of other male genital organs	0.000519225	0.00503455	0.0117177	0.00141509	-2.77552
2003	187	Cancer of other male genital organs	0.000525687	0.00548586	0.0112514	0.001074	-2.65927
2004	187	Cancer of other male genital organs	0.000526118	0.00561095	0.00891754	0.00155527	-2.72784
2005	187	Cancer of other male genital organs	0.000584931	0.00537858	0.00916704	0.000743471	-2.26285
2006	187	Cancer of other male genital organs	0.000524494	0.00528916	0.00802138	0.00125003	-2.56533
2007	187	Cancer of other male genital organs	0.000460381	0.00566812	0.00720425	0.00127247	-2.72632
2008	187	Cancer of other male genital organs	0.000468544	0.00537174	0.00625785	0.00110123	-2.55617
2009	187	Cancer of other male genital organs	0.000415354	0.00527211	0.00624534	0.00153863	-2.84942
2010	187	Cancer of other male genital organs	0.000408595	0.00529788	0.00520747	0.00112513	-2.65805
2011	187	Cancer of other male genital organs	0.000394649	0.00547369	0.00587313	0.00125692	-2.81783
2012	187	Cancer of other male genital organs	0.00037882	0.00544052	0.0063717	0.00131436	-2.92331
2013	187	Cancer of other male genital organs	0.000371168	0.0053768	0.00627754	0.00116965	-2.88766
2014	187	Cancer of other male genital organs	0.000348182	0.005273	0.00682958	0.00139151	-3.07452
2015	187	Cancer of other male genital organs	0.000302657	0.00516382	0.00635864	0.00147305	-3.2417
2016	187	Cancer of other male genital organs	0.000256712	0.00500174	0.00597811	0.00155331	-3.43861
2000	189	Cancer of urinary organs (incl. kidney and bladder)	0.00262079	0.00329175	0.00934731	0.00101822	-0.240663
2001	189	Cancer of urinary organs (incl. kidney and bladder)	0.00215846	0.00332031	0.00670118	0.000866417	-0.282626
2002	189	Cancer of urinary organs (incl. kidney and bladder)	0.00192465	0.00316315	0.00418566	0.00115308	-0.330688
2003	189	Cancer of urinary organs (incl. kidney and bladder)	0.00194985	0.00318216	0.00351666	0.000991403	-0.175099
2004	189	Cancer of urinary organs (incl. kidney and bladder)	0.0020586	0.00316445	0.00360827	0.0011312	-0.170421
2005	189	Cancer of urinary organs (incl. kidney and bladder)	0.00207304	0.00301388	0.00335415	0.00117367	-0.124431
2006	189	Cancer of urinary organs (incl. kidney and bladder)	0.00199643	0.0031018	0.00294599	0.000993679	-0.0573307
2007	189	Cancer of urinary organs (incl. kidney and bladder)	0.00205002	0.00323656	0.00261278	0.00144915	-0.153027
2008	189	Cancer of urinary organs (incl. kidney and bladder)	0.00216013	0.00328999	0.00296444	0.00150488	-0.163197
2009	189	Cancer of urinary organs (incl. kidney and bladder)	0.00229189	0.00326332	0.00249833	0.00160551	-0.0363427
2010	189	Cancer of urinary organs (incl. kidney and bladder)	0.0024018	0.00327912	0.00204598	0.00169906	0.0847443
2011	189	Cancer of urinary organs (incl. kidney and bladder)	0.00238844	0.00334599	0.00205728	0.00215456	-0.0368341
2012	189	Cancer of urinary organs (incl. kidney and bladder)	0.00246422	0.00337012	0.00225924	0.00217797	-0.0446235
2013	189	Cancer of urinary organs (incl. kidney and bladder)	0.00247813	0.00360793	0.00188069	0.00205078	0.0388782
2014	189	Cancer of urinary organs (incl. kidney and bladder)	0.00244613	0.00367343	0.00255159	0.00243137	-0.192297
2015	189	Cancer of urinary organs (incl. kidney and bladder)	0.00250172	0.00355259	0.00229223	0.00283387	-0.168469
2016	189	Cancer of urinary organs (incl. kidney and bladder)	0.0024919	0.00346031	0.00349319	0.00310646	-0.385013
2000	190	Cancer of eye	0.000167395	0.000683969	0.00020519	9.01163e-05	-0.43077
2001	190	Cancer of eye	0.00011828	0.000697514	0.000313169	0.000135606	-1.25287
2002	190	Cancer of eye	0.00013321	0.000673333	1.19556e-06	0.000236066	1.09478
2003	190	Cancer of eye	0.000100868	0.000726646	8.78945e-07	0.000137932	1.06632
2004	190	Cancer of eye	0.000105494	0.000671007	0.000136816	0.000177049	-1.14128
2005	190	Cancer of eye	0.000104983	0.000771441	5.64521e-05	0.000195938	-0.867747
2006	190	Cancer of eye	0.000117852	0.000738141	4.5316e-07	0.000192583	1.405
2007	190	Cancer of eye	0.000119756	0.00064135	0.000119141	7.10266e-05	-0.499688
2008	190	Cancer of eye	0.000121944	0.000661114	0.000183333	3.66955e-07	1.61035
2009	190	Cancer of eye	0.000109897	0.0005846	3.31972e-05	0.000200981	-0.468154
2010	190	Cancer of eye	0.000110399	0.00060858	3.13049e-05	0.00016093	-0.357667
2011	190	Cancer of eye	0.00012172	0.000597138	2.98114e-07	0.000202194	1.69987
2012	190	Cancer of eye	9.86154e-05	0.000613127	2.92505e-05	0.000206701	-0.587193
2013	190	Cancer of eye	0.000109511	0.000636928	5.55828e-05	0.000288528	-0.89085
2014	190	Cancer of eye	0.000129138	0.000562267	2.5771e-07	0.000249128	1.77567
2015	190	Cancer of eye	0.000132383	0.000546675	9.88262e-05	0.000384392	-0.951879
2016	190	Cancer of eye	0.000120704	0.000492713	0.000117448	0.000380191	-1.09727
2000	191	Manlignant and unknown neoplasms of brain and nervous system	0.00239524	0.00419316	0.00934731	0.00116792	-0.522596
2001	191	Manlignant and unknown neoplasms of brain and nervous system	0.00252587	0.00417149	0.00576635	0.00159723	-0.377327
2002	191	Manlignant and unknown neoplasms of brain and nervous system	0.00244623	0.0038397	0.00562034	0.00165089	-0.386285
2003	191	Manlignant and unknown neoplasms of brain and nervous system	0.00249396	0.00398543	0.00351666	0.00220278	-0.298911
2004	191	Manlignant and unknown neoplasms of brain and nervous system	0.00259345	0.00392104	0.00401667	0.001944	-0.244334
2005	191	Manlignant and unknown neoplasms of brain and nervous system	0.00254932	0.00383699	0.00363362	0.00133011	-0.0489462
2006	191	Manlignant and unknown neoplasms of brain and nervous system	0.00258261	0.00390693	0.00312726	0.00163456	-0.0642205
2007	191	Manlignant and unknown neoplasms of brain and nervous system	0.00252453	0.00374521	0.00245445	0.00148449	0.0715333
2008	191	Manlignant and unknown neoplasms of brain and nervous system	0.00262189	0.00384747	0.00256191	0.00172506	0.0253007
2009	191	Manlignant and unknown neoplasms of brain and nervous system	0.00265836	0.00393422	0.00220252	0.00170583	0.104128
2010	191	Manlignant and unknown neoplasms of brain and nervous system	0.00270521	0.00415244	0.00204598	0.00190568	0.0873477
2011	191	Manlignant and unknown neoplasms of brain and nervous system	0.00261162	0.00431461	0.00161011	0.00181795	0.149352
2012	191	Manlignant and unknown neoplasms of brain and nervous system	0.00256817	0.00436369	0.00188275	0.002009	0.0112472
2013	191	Manlignant and unknown neoplasms of brain and nervous system	0.00257812	0.00440076	0.00168712	0.0021469	0.0314228
2014	191	Manlignant and unknown neoplasms of brain and nervous system	0.00244266	0.00454016	0.00180423	0.00268035	-0.177965
2015	191	Manlignant and unknown neoplasms of brain and nervous system	0.00249297	0.00461185	0.00199649	0.00251368	-0.174301
2016	191	Manlignant and unknown neoplasms of brain and nervous system	0.00214842	0.00456666	0.00196942	0.00313951	-0.454441
2000	193	Thyroid cancer	0.000487536	0.00135038	0.000611506	0.000389506	-0.443351
2001	193	Thyroid cancer	0.000583351	0.00131732	0.000624779	0.000298008	-0.0918584
2002	193	Thyroid cancer	0.000706034	0.00124815	0.00047942	0.000524271	0.049936
2003	193	Thyroid cancer	0.000723069	0.00121598	0.000879824	0.000413245	-0.0679917
2004	193	Thyroid cancer	0.000832562	0.00132405	0.00136203	0.00053044	-0.219479
2005	193	Thyroid cancer	0.000866793	0.0011685	0.000671277	0.000469704	0.247391
2006	193	Thyroid cancer	0.000915341	0.00125295	0.000816141	0.000545065	0.138601
2007	193	Thyroid cancer	0.000939751	0.00122408	0.000633701	0.000601076	0.250413
2008	193	Thyroid cancer	0.000977374	0.00127559	0.000732236	0.000770973	0.112781
2009	193	Thyroid cancer	0.00104024	0.00116625	0.00062483	0.000769481	0.302652
2010	193	Thyroid cancer	0.00105041	0.00133482	0.00102314	0.000643032	0.120489
2011	193	Thyroid cancer	0.00101743	0.00128864	0.000954261	0.000763219	0.0500616
2012	193	Thyroid cancer	0.00102362	0.00134952	0.000956001	0.00108908	-0.117284
2013	193	Thyroid cancer	0.00105563	0.00142587	0.000774564	0.00137792	-0.111822
2014	193	Thyroid cancer	0.000980832	0.00154985	0.000850702	0.00118647	-0.21954
2015	193	Thyroid cancer	0.000951233	0.00158928	0.00081353	0.00134497	-0.305427
2016	193	Thyroid cancer	0.000872767	0.00163722	0.000961384	0.00175159	-0.617739
2000	194	Cancer of other endocrine glands	0.000214069	0.00180109	0.000408348	0.000449384	-1.52752
2001	194	Cancer of other endocrine glands	0.000296887	0.00180371	0.000468974	0.000352143	-1.05626
2002	194	Cancer of other endocrine glands	0.000253224	0.00161791	0.000598976	0.000498071	-1.47314
2003	194	Cancer of other endocrine glands	0.000280253	0.0014916	0.000704035	0.000330651	-1.19797
2004	194	Cancer of other endocrine glands	0.000283927	0.00141656	0.000204884	0.000318405	-0.606101
2005	194	Cancer of other endocrine glands	0.000246588	0.00141682	0.000224132	0.000391486	-0.918619
2006	194	Cancer of other endocrine glands	0.000242059	0.00141045	0.000408297	0.000480978	-1.2907
2007	194	Cancer of other endocrine glands	0.000290804	0.00131254	0.000554538	0.000495066	-1.16591
2008	194	Cancer of other endocrine glands	0.000270939	0.00137507	0.000183333	0.000293931	-0.571198
2009	194	Cancer of other endocrine glands	0.000228021	0.00136928	0.000493356	0.000501952	-1.45639
2010	194	Cancer of other endocrine glands	0.000231294	0.00135596	0.000651205	0.000505289	-1.55701
2011	194	Cancer of other endocrine glands	0.000229241	0.00126119	0.000596525	0.000247076	-1.18836
2012	194	Cancer of other endocrine glands	0.000210194	0.00129646	0.000376782	0.000544633	-1.45709
2013	194	Cancer of other endocrine glands	0.000254647	0.00117328	0.000332114	0.000480773	-1.05482
2014	194	Cancer of other endocrine glands	0.000210883	0.00120791	0.000232197	0.000410233	-1.08879
2015	194	Cancer of other endocrine glands	0.000213626	0.00117587	0.00061637	0.000720595	-1.72893
2016	194	Cancer of other endocrine glands	0.00018697	0.00115182	0.000375317	0.000561942	-1.57016
2000	195	Cancer, suspected or other	0.00103333	0.013779	0.0195052	0.0294902	-3.85633
2001	195	Cancer, suspected or other	0.000907878	0.0144971	0.0186982	0.0307755	-4.0472
2002	195	Cancer, suspected or other	0.000894404	0.01506	0.018652	0.0325936	-4.10708
2003	195	Cancer, suspected or other	0.00084613	0.0152696	0.0181072	0.0343043	-4.19471
2004	195	Cancer, suspected or other	0.000811149	0.0152672	0.0178344	0.0342086	-4.24185
2005	195	Cancer, suspected or other	0.000861432	0.0150782	0.0162096	0.033791	-4.11126
2006	195	Cancer, suspected or other	0.000848995	0.0152421	0.0169033	0.0347038	-4.16468
2007	195	Cancer, suspected or other	0.000925998	0.0155082	0.0173371	0.0347009	-4.07005
2008	195	Cancer, suspected or other	0.0010103	0.0158655	0.0178214	0.0379802	-4.0176
2009	195	Cancer, suspected or other	0.000983709	0.0157476	0.0173878	0.0403638	-4.06485
2010	195	Cancer, suspected or other	0.00107627	0.0171025	0.0167686	0.0395326	-3.95875
2011	195	Cancer, suspected or other	0.00113704	0.0175261	0.0169033	0.0385314	-3.89015
2012	195	Cancer, suspected or other	0.00110416	0.0174988	0.0170293	0.038224	-3.92745
2013	195	Cancer, suspected or other	0.00106986	0.0178626	0.0145458	0.0375841	-3.90171
2014	195	Cancer, suspected or other	0.0011752	0.0183473	0.016571	0.0369812	-3.84057
2015	195	Cancer, suspected or other	0.00118679	0.0184557	0.0190261	0.0382953	-3.9055
2016	195	Cancer, suspected or other	0.00121424	0.0186197	0.0182152	0.0378375	-3.85541
2000	198	Secondary malignant neoplasm	0.00457095	0.0243609	0.0595274	0.0171853	-2.41655
2001	198	Secondary malignant neoplasm	0.00463779	0.0242959	0.0498592	0.0170525	-2.31613
2002	198	Secondary malignant neoplasm	0.0045548	0.024241	0.0434001	0.0151441	-2.22688
2003	198	Secondary malignant neoplasm	0.00469526	0.0243046	0.037444	0.0150874	-2.12271
2004	198	Secondary malignant neoplasm	0.00470911	0.0242538	0.0356001	0.0150548	-2.09509
2005	198	Secondary malignant neoplasm	0.00493529	0.0243025	0.033257	0.0167783	-2.05235
2006	198	Secondary malignant neoplasm	0.00473463	0.0243418	0.0335796	0.015862	-2.08693
2007	198	Secondary malignant neoplasm	0.0049192	0.0245191	0.0300032	0.0167852	-2.01592
2008	198	Secondary malignant neoplasm	0.00501846	0.0248557	0.0294215	0.0156327	-1.95641
2009	198	Secondary malignant neoplasm	0.00515172	0.0250344	0.0259664	0.0163196	-1.8898
2010	198	Secondary malignant neoplasm	0.00505772	0.0259488	0.0235565	0.015703	-1.87035
2011	198	Secondary malignant neoplasm	0.00503824	0.0263646	0.0221203	0.0164719	-1.87572
2012	198	Secondary malignant neoplasm	0.00551728	0.0269234	0.0212576	0.0160895	-1.73901
2013	198	Secondary malignant neoplasm	0.00551093	0.0269253	0.0219569	0.014787	-1.71794
2014	198	Secondary malignant neoplasm	0.0054232	0.0277267	0.0224726	0.0162425	-1.80244
2015	198	Secondary malignant neoplasm	0.00543887	0.0282374	0.0242509	0.0153534	-1.81523
2016	198	Secondary malignant neoplasm	0.00551108	0.0280501	0.0241462	0.0159117	-1.80879
2000	199	Neoplasm of uncertain behavior	0.00202631	0.0108906	0.0160515	0.0150895	-2.50113
2001	199	Neoplasm of uncertain behavior	0.00186067	0.0117528	0.0130892	0.0155909	-2.57092
2002	199	Neoplasm of uncertain behavior	0.00195096	0.0121617	0.0125546	0.0163493	-2.52655
2003	199	Neoplasm of uncertain behavior	0.00182237	0.0121995	0.00975717	0.0162988	-2.50591
2004	199	Neoplasm of uncertain behavior	0.00189077	0.0123664	0.00953015	0.0165744	-2.46086
2005	199	Neoplasm of uncertain behavior	0.00180785	0.0122042	0.00894347	0.0152922	-2.451
2006	199	Neoplasm of uncertain behavior	0.0017372	0.012413	0.00874644	0.0152532	-2.49952
2007	199	Neoplasm of uncertain behavior	0.00169115	0.0128069	0.0081542	0.0145237	-2.49636
2008	199	Neoplasm of uncertain behavior	0.00164089	0.0132376	0.00720928	0.0160363	-2.53957
2009	199	Neoplasm of uncertain behavior	0.00161974	0.0130062	0.0078559	0.0164868	-2.59814
2010	199	Neoplasm of uncertain behavior	0.00153869	0.0139015	0.00858592	0.0161162	-2.72266
2011	199	Neoplasm of uncertain behavior	0.00154179	0.0140231	0.00757238	0.0155967	-2.65504
2012	199	Neoplasm of uncertain behavior	0.00154733	0.0139768	0.00813831	0.0139868	-2.63291
2013	199	Neoplasm of uncertain behavior	0.00150654	0.0144481	0.00674764	0.0136656	-2.59065
2014	199	Neoplasm of uncertain behavior	0.00140633	0.0148758	0.00793773	0.0135916	-2.76118
2015	199	Neoplasm of uncertain behavior	0.00135236	0.0149508	0.00941462	0.0140406	-2.90258
2016	199	Neoplasm of uncertain behavior	0.00119839	0.0153916	0.00836927	0.0138794	-3.01654
2000	200	Myeloproliferative disease	0.000441378	0.00143456	0.0123947	0.000629018	-2.11419
2001	200	Myeloproliferative disease	0.000470437	0.00148452	0.00857085	0.000676947	-1.91766
2002	200	Myeloproliferative disease	0.000588167	0.00166474	0.00908746	0.000760075	-1.75214
2003	200	Myeloproliferative disease	0.000566616	0.00137811	0.00527455	0.000688558	-1.43954
2004	200	Myeloproliferative disease	0.000550957	0.00145383	0.00483348	0.000671796	-1.45066
2005	200	Myeloproliferative disease	0.000643406	0.00150253	0.00637238	0.000430595	-1.18974
2006	200	Myeloproliferative disease	0.000756784	0.00137872	0.005529	0.000641197	-1.0522
2007	200	Myeloproliferative disease	0.000829581	0.00141649	0.00530433	0.000813095	-1.02941
2008	200	Myeloproliferative disease	0.000776325	0.00136263	0.00494049	0.00088106	-1.10302
2009	200	Myeloproliferative disease	0.000877166	0.0013889	0.00378021	0.00113733	-0.946829
2010	200	Myeloproliferative disease	0.000866514	0.00146628	0.00347175	0.00128583	-1.00262
2011	200	Myeloproliferative disease	0.000944595	0.00153315	0.00327955	0.00101007	-0.780014
2012	200	Myeloproliferative disease	0.00100954	0.00151444	0.00254885	0.00123927	-0.667393
2013	200	Myeloproliferative disease	0.00110373	0.00145237	0.00326335	0.00129782	-0.660362
2014	200	Myeloproliferative disease	0.00107395	0.00152384	0.00283507	0.00153797	-0.729495
2015	200	Myeloproliferative disease	0.00114182	0.00162941	0.00263726	0.00187329	-0.732999
2016	200	Myeloproliferative disease	0.00107174	0.00156741	0.00274303	0.0018342	-0.806596
2000	201	Hodgkin's disease	0.000835817	0.000712028	0.00426836	0.000629018	-0.515087
2001	201	Hodgkin's disease	0.000945897	0.000645159	0.00342927	0.000731081	-0.281303
2002	201	Hodgkin's disease	0.00105346	0.000678177	0.00143587	0.000707674	0.229568
2003	201	Hodgkin's disease	0.00111263	0.000655899	0.00193456	0.000550902	0.294555
2004	201	Hodgkin's disease	0.000960037	0.000559175	0.00197464	0.000671796	0.0765905
2005	201	Hodgkin's disease	0.001041	0.000535727	0.00184503	0.000587033	0.28874
2006	201	Hodgkin's disease	0.00089758	0.000546557	0.00167714	0.000448934	0.244831
2007	201	Hodgkin's disease	0.000874043	0.000557312	0.00134617	0.000777759	0.0585546
2008	201	Hodgkin's disease	0.000845035	0.000478741	0.00190323	0.000660887	0.000906171
2009	201	Hodgkin's disease	0.000787707	0.000449242	0.00174236	0.000903246	-0.160329
2010	201	Hodgkin's disease	0.000758973	0.000481717	0.00164304	0.000872604	-0.19858
2011	201	Hodgkin's disease	0.000766864	0.000454719	0.00163992	0.000718337	-0.0747387
2012	201	Hodgkin's disease	0.000794597	0.000464542	0.00127457	0.00103276	-0.0859461
2013	201	Hodgkin's disease	0.000696381	0.000432677	0.00127232	0.000897305	-0.165161
2014	201	Hodgkin's disease	0.000634044	0.000411566	0.000979557	0.0010693	-0.228212
2015	201	Hodgkin's disease	0.000649087	0.000429316	0.00113391	0.00145704	-0.41392
2016	201	Hodgkin's disease	0.00059968	0.000458622	0.00103171	0.00122286	-0.428629
2000	202	Cancer of other lymphoid, histiocytic tissue	0.00390283	0.00340399	0.0256	0.0028445	-0.620094
2001	202	Cancer of other lymphoid, histiocytic tissue	0.00468978	0.00324768	0.0154263	0.00270698	-0.118861
2002	202	Cancer of other lymphoid, histiocytic tissue	0.00422697	0.00319867	0.0130328	0.00290851	-0.205592
2003	202	Cancer of other lymphoid, histiocytic tissue	0.00454071	0.00303624	0.012394	0.00322144	-0.112228
2004	202	Cancer of other lymphoid, histiocytic tissue	0.00476666	0.00278892	0.0132058	0.00289816	0.00631908
2005	202	Cancer of other lymphoid, histiocytic tissue	0.00479273	0.00278447	0.0105644	0.00265983	0.148309
2006	202	Cancer of other lymphoid, histiocytic tissue	0.00448071	0.00290316	0.00974339	0.00294835	0.0328787
2007	202	Cancer of other lymphoid, histiocytic tissue	0.00448202	0.0028031	0.00942081	0.00254459	0.127077
2008	202	Cancer of other lymphoid, histiocytic tissue	0.00430142	0.00269624	0.00801434	0.00286262	0.109447
2009	202	Cancer of other lymphoid, histiocytic tissue	0.00432558	0.00245803	0.00709992	0.0037123	0.0966488
2010	202	Cancer of other lymphoid, histiocytic tissue	0.00437636	0.00243981	0.00706717	0.00390296	0.0953445
2011	202	Cancer of other lymphoid, histiocytic tissue	0.00457592	0.00243571	0.00745314	0.00345614	0.18388
2012	202	Cancer of other lymphoid, histiocytic tissue	0.00410433	0.00232839	0.0065165	0.00401781	0.0546676
2013	202	Cancer of other lymphoid, histiocytic tissue	0.0041064	0.00230368	0.00652642	0.00410139	0.0503563
2014	202	Cancer of other lymphoid, histiocytic tissue	0.00406284	0.00229035	0.00518023	0.00477473	0.07329
2015	202	Cancer of other lymphoid, histiocytic tissue	0.00406586	0.00236158	0.00645722	0.00529936	-0.0800149
2016	202	Cancer of other lymphoid, histiocytic tissue	0.00359061	0.00216564	0.0071268	0.00617971	-0.313945
2000	204	Leukemia	0.00495688	0.0144296	0.0361642	0.00694614	-1.47365
2001	204	Leukemia	0.00479044	0.0145968	0.026021	0.0065505	-1.35473
2002	204	Leukemia	0.00518242	0.0151537	0.0269013	0.00662898	-1.28814
2003	204	Leukemia	0.00536131	0.0146889	0.0182829	0.00671792	-1.06846
2004	204	Leukemia	0.00529843	0.0138824	0.0207613	0.00604334	-1.06855
2005	204	Leukemia	0.00503962	0.0141164	0.0191719	0.0058277	-1.09069
2006	204	Leukemia	0.00519639	0.01378	0.0164048	0.00640908	-1.01391
2007	204	Leukemia	0.00532382	0.0138164	0.0155955	0.00653762	-0.970146
2008	204	Leukemia	0.00584377	0.0133537	0.0158819	0.00748626	-0.90069
2009	204	Leukemia	0.00572008	0.0128659	0.0149884	0.00715674	-0.867704
2010	204	Leukemia	0.00602057	0.0131229	0.0161487	0.00778273	-0.878385
2011	204	Leukemia	0.00606698	0.0125534	0.0147867	0.00713647	-0.773201
2012	204	Leukemia	0.00638513	0.0114207	0.0139305	0.0082795	-0.704155
2013	204	Leukemia	0.00677958	0.0110974	0.0130802	0.00866722	-0.606106
2014	204	Leukemia	0.00655449	0.0112184	0.0120353	0.00856803	-0.613654
2015	204	Leukemia	0.00656884	0.0114051	0.012372	0.00854932	-0.629004
2016	204	Leukemia	0.00701236	0.0116269	0.0131281	0.00933557	-0.616214
2000	208	Benign neoplasm of colon	0.00516464	0.0022553	0.00183046	0.000449384	1.87074
2001	208	Benign neoplasm of colon	0.00551536	0.00209251	0.00140381	0.000568679	2.00188
2002	208	Benign neoplasm of colon	0.00603736	0.00226701	0.00131631	0.000419469	2.24503
2003	208	Benign neoplasm of colon	0.00634196	0.00204726	0.00140719	0.000248057	2.55259
2004	208	Benign neoplasm of colon	0.00656722	0.00205441	0.00115783	0.000247727	2.68184
2005	208	Benign neoplasm of colon	0.00688876	0.0020559	0.0012861	0.000274157	2.65415
2006	208	Benign neoplasm of colon	0.00656811	0.00190058	0.00113335	0.000384846	2.53378
2007	208	Benign neoplasm of colon	0.00656749	0.00183336	0.00146491	0.000318383	2.52019
2008	208	Benign neoplasm of colon	0.00601205	0.00178851	0.00113476	0.000330627	2.51033
2009	208	Benign neoplasm of colon	0.00532002	0.00176359	0.00115073	0.000301305	2.39137
2010	208	Benign neoplasm of colon	0.00503622	0.0018009	0.0013021	0.000367545	2.17087
2011	208	Benign neoplasm of colon	0.00465443	0.00175365	0.00125237	0.000314399	2.16444
2012	208	Benign neoplasm of colon	0.00425225	0.00178058	0.00104288	0.000356893	2.06452
2013	208	Benign neoplasm of colon	0.00407223	0.00167689	0.00116171	0.000256487	2.13083
2014	208	Benign neoplasm of colon	0.00377168	0.00166996	0.00115995	0.000337003	1.91482
2015	208	Benign neoplasm of colon	0.00373022	0.00162411	0.00113391	0.000256315	2.04123
2016	208	Benign neoplasm of colon	0.00351872	0.0015804	0.00112548	9.93023e-05	2.39209
2000	209	Neuroendocrine tumors	1.96217e-10	0.000512104	0.000408348	3.02384e-05	-17.9227
2001	209	Neuroendocrine tumors	2.65772e-09	0.000445875	0.000780584	0.000162673	-15.4794
2002	209	Neuroendocrine tumors	5.55992e-10	0.000405298	0.000598976	5.26629e-05	-16.8715
2003	209	Neuroendocrine tumors	2.39581e-08	0.000436288	0.000528246	8.28693e-05	-12.1426
2004	209	Neuroendocrine tumors	8.43352e-09	0.000470814	0.000681357	3.53391e-07	-11.2765
2005	209	Neuroendocrine tumors	2.88332e-08	0.000431105	0.000391811	0.000156829	-12.0434
2006	209	Neuroendocrine tumors	1.21959e-08	0.000438423	0.000589561	9.64519e-05	-13.1381
2007	209	Neuroendocrine tumors	3.92342e-08	0.000440102	0.000277467	3.569e-05	-10.8583
2008	209	Neuroendocrine tumors	1.52251e-05	0.000449727	0.00087861	7.3758e-05	-3.91687
2009	209	Neuroendocrine tumors	5.8537e-05	0.000429624	0.000591962	0.000100658	-2.10594
2010	209	Neuroendocrine tumors	8.27931e-05	0.000498265	0.000837175	0.000115016	-1.92705
2011	209	Neuroendocrine tumors	8.98746e-05	0.000551667	0.000626336	6.75474e-05	-1.50718
2012	209	Neuroendocrine tumors	0.000106547	0.000561694	0.000724313	0.000281797	-1.97674
2013	209	Neuroendocrine tumors	0.000129149	0.000593272	0.000719258	0.000240467	-1.67792
2014	209	Neuroendocrine tumors	0.00013948	0.000646414	0.000979557	0.000293065	-1.83497
2015	209	Neuroendocrine tumors	0.000163978	0.000685992	0.000887465	0.000256315	-1.54888
2016	209	Neuroendocrine tumors	0.000147375	0.000761388	0.000820728	0.000380191	-1.87054
2000	210	Benign neoplasm of lip, oral cavity, and pharynx	0.000279587	0.00212027	0.000814665	2.9939e-07	1.62594
2001	210	Benign neoplasm of lip, oral cavity, and pharynx	0.000306536	0.00202833	0.00202703	2.70671e-07	1.413
2002	210	Benign neoplasm of lip, oral cavity, and pharynx	0.000318181	0.00208617	0.00119676	2.62005e-07	1.69236
2003	210	Benign neoplasm of lip, oral cavity, and pharynx	0.000298745	0.00193229	0.0013193	5.5338e-05	-0.723535
2004	210	Benign neoplasm of lip, oral cavity, and pharynx	0.00030289	0.00194534	0.00156624	7.10316e-05	-0.891452
2005	210	Benign neoplasm of lip, oral cavity, and pharynx	0.000286356	0.00203195	0.00145378	3.95005e-05	-0.696297
2006	210	Benign neoplasm of lip, oral cavity, and pharynx	0.000281298	0.00201459	0.00149588	6.44081e-05	-0.940525
2007	210	Benign neoplasm of lip, oral cavity, and pharynx	0.0002776	0.00200475	0.00162324	0.000106363	-1.20898
2008	210	Benign neoplasm of lip, oral cavity, and pharynx	0.000281042	0.00211803	0.000915203	7.3758e-05	-0.808944
2009	210	Benign neoplasm of lip, oral cavity, and pharynx	0.000266113	0.00207452	0.000887778	0.000100658	-0.992873
2010	210	Benign neoplasm of lip, oral cavity, and pharynx	0.000259363	0.00224767	0.00139508	2.31868e-05	-0.619849
2011	210	Benign neoplasm of lip, oral cavity, and pharynx	0.000251201	0.00240826	0.00122256	2.26654e-05	-0.624272
2012	210	Benign neoplasm of lip, oral cavity, and pharynx	0.000254791	0.00251208	0.00104288	5.65096e-05	-0.951839
2013	210	Benign neoplasm of lip, oral cavity, and pharynx	0.000236795	0.00247441	0.00143824	1.61806e-05	-0.637181
2014	210	Benign neoplasm of lip, oral cavity, and pharynx	0.000228266	0.002451	0.00131458	7.33762e-05	-1.29836
2015	210	Benign neoplasm of lip, oral cavity, and pharynx	0.000213165	0.00259176	0.00162681	8.02084e-05	-1.543
2016	210	Benign neoplasm of lip, oral cavity, and pharynx	0.000197133	0.00260639	0.00157089	9.93023e-05	-1.72487
2000	211	Benign neoplasm of other parts of digestive system	0.000444064	0.00403182	0.00975363	0.000419445	-2.275
2001	211	Benign neoplasm of other parts of digestive system	0.000441343	0.00408873	0.00841504	0.000433344	-2.23915
2002	211	Benign neoplasm of other parts of digestive system	0.000461252	0.0042918	0.00753323	0.000419469	-2.14051
2003	211	Benign neoplasm of other parts of digestive system	0.000536198	0.00389995	0.00650508	0.000358182	-1.77044
2004	211	Benign neoplasm of other parts of digestive system	0.00057075	0.00407706	0.00680744	0.000247727	-1.56797
2005	211	Benign neoplasm of other parts of digestive system	0.000594045	0.00404371	0.0053663	0.000313267	-1.51091
2006	211	Benign neoplasm of other parts of digestive system	0.000614495	0.00394454	0.00639001	0.000256671	-1.44532
2007	211	Benign neoplasm of other parts of digestive system	0.000684369	0.00415323	0.00581889	0.000283046	-1.32921
2008	211	Benign neoplasm of other parts of digestive system	0.000700222	0.00416041	0.00556258	0.000257236	-1.23904
2009	211	Benign neoplasm of other parts of digestive system	0.000709386	0.00424515	0.00548937	0.000669158	-1.6403
2010	211	Benign neoplasm of other parts of digestive system	0.000688958	0.00442823	0.00455657	0.000436417	-1.43019
2011	211	Benign neoplasm of other parts of digestive system	0.000660075	0.00449478	0.00617125	0.000381722	-1.56605
2012	211	Benign neoplasm of other parts of digestive system	0.000628804	0.00503559	0.00608209	0.000469537	-1.76223
2013	211	Benign neoplasm of other parts of digestive system	0.000579232	0.00512656	0.00660937	0.000512814	-1.95139
2014	211	Benign neoplasm of other parts of digestive system	0.000549401	0.00562566	0.00608222	0.000468817	-1.98557
2015	211	Benign neoplasm of other parts of digestive system	0.000552046	0.00559388	0.006334	0.000560498	-2.07204
2016	211	Benign neoplasm of other parts of digestive system	0.000524884	0.00575013	0.00672828	0.000512373	-2.13698
2000	212	Benign neoplasm of respiratory and intrathoracic organs	0.000249564	0.00205012	0.000814665	6.01774e-05	-0.810647
2001	212	Benign neoplasm of respiratory and intrathoracic organs	0.000238831	0.00193882	0.00109219	2.70671e-07	1.37599
2002	212	Benign neoplasm of respiratory and intrathoracic organs	0.000240276	0.0018472	0.000838089	2.62005e-07	1.53402
2003	212	Benign neoplasm of respiratory and intrathoracic organs	0.000276755	0.00177017	0.000352457	2.78066e-05	0.0870182
2004	212	Benign neoplasm of respiratory and intrathoracic organs	0.000254449	0.00176586	0.000545222	3.53391e-07	1.68502
2005	212	Benign neoplasm of respiratory and intrathoracic organs	0.000272875	0.00180379	0.00072717	0.000156829	-1.00536
2006	212	Benign neoplasm of respiratory and intrathoracic organs	0.000234828	0.00184769	0.000408297	3.20438e-07	1.7289
2007	212	Benign neoplasm of respiratory and intrathoracic organs	0.000256591	0.00181124	0.000831609	3.53366e-07	1.50161
2008	212	Benign neoplasm of respiratory and intrathoracic organs	0.000217087	0.00185069	0.000439488	3.70625e-05	-0.469315
2009	212	Benign neoplasm of respiratory and intrathoracic organs	0.000216657	0.0017116	0.000559093	3.34412e-07	1.50215
2010	212	Benign neoplasm of respiratory and intrathoracic organs	0.00020725	0.00176597	0.00043424	2.31868e-05	-0.30047
2011	212	Benign neoplasm of respiratory and intrathoracic organs	0.000191153	0.00173477	0.000447468	4.51064e-05	-0.700103
2012	212	Benign neoplasm of respiratory and intrathoracic organs	0.000218535	0.00168262	0.000347821	3.77357e-05	-0.325532
2013	212	Benign neoplasm of respiratory and intrathoracic organs	0.000209442	0.00164103	0.000553339	3.22011e-05	-0.502786
2014	212	Benign neoplasm of respiratory and intrathoracic organs	0.000203078	0.00166537	0.000438365	2.94384e-05	-0.409271
2015	212	Benign neoplasm of respiratory and intrathoracic organs	0.000201104	0.00157262	0.000419211	9.62181e-05	-0.89205
2016	212	Benign neoplasm of respiratory and intrathoracic organs	0.000176769	0.00151627	0.000445645	0.000132348	-1.20926
2000	213	Benign neoplasm of bone and articular cartilage	0.000254012	0.000601544	2.03158e-06	2.9939e-07	4.65122
2001	213	Benign neoplasm of bone and articular cartilage	0.000270643	0.000579294	1.55805e-06	2.70671e-07	4.90927
2002	213	Benign neoplasm of bone and articular cartilage	0.000299896	0.000618434	0.000120752	2.62005e-07	3.13941
2003	213	Benign neoplasm of bone and articular cartilage	0.000288647	0.000537987	8.78945e-07	2.75313e-07	5.26654
2004	213	Benign neoplasm of bone and articular cartilage	0.000288809	0.000524659	6.80676e-07	3.53391e-07	5.28076
2005	213	Benign neoplasm of bone and articular cartilage	0.000269604	0.000578584	0.000112345	3.91094e-07	2.88698
2006	213	Benign neoplasm of bone and articular cartilage	0.000256649	0.000565362	4.5316e-07	3.20438e-07	5.3137
2007	213	Benign neoplasm of bone and articular cartilage	0.000252516	0.000603754	3.99774e-05	3.53366e-07	3.27597
2008	213	Benign neoplasm of bone and articular cartilage	0.000246089	0.000603087	7.35529e-05	3.70625e-05	0.957361
2009	213	Benign neoplasm of bone and articular cartilage	0.000244139	0.000649336	3.28685e-07	3.34412e-07	5.30938
2010	213	Benign neoplasm of bone and articular cartilage	0.000197148	0.000589274	3.0995e-07	2.29572e-07	5.26185
2011	213	Benign neoplasm of bone and articular cartilage	0.000209463	0.000597996	2.98114e-07	2.2441e-07	5.3612
2012	213	Benign neoplasm of bone and articular cartilage	0.000204968	0.000589452	5.82115e-05	1.8774e-07	3.12605
2013	213	Benign neoplasm of bone and articular cartilage	0.000204938	0.000616659	8.32359e-05	1.60204e-07	3.01984
2014	213	Benign neoplasm of bone and articular cartilage	0.000198899	0.000562267	2.60287e-05	1.46459e-07	3.56479
2015	213	Benign neoplasm of bone and articular cartilage	0.000179657	0.000546675	4.95363e-05	1.60097e-07	3.1263
2016	213	Benign neoplasm of bone and articular cartilage	0.000168372	0.000563332	0.000187776	1.65228e-07	2.43632
2000	214	Lipoma	0.000860224	0.000317441	2.03158e-06	0.00158707	2.79374
2001	214	Lipoma	0.000928136	0.0003057	1.55805e-06	0.00135362	3.09346
2002	214	Lipoma	0.000944095	0.00029873	1.19556e-06	0.000969679	3.38557
2003	214	Lipoma	0.000912321	0.00026679	8.78945e-07	0.001074	3.47931
2004	214	Lipoma	0.000913925	0.000288569	6.80676e-07	0.00123722	3.49709
2005	214	Lipoma	0.000878333	0.000282366	5.58932e-07	0.00105635	3.609
2006	214	Lipoma	0.000814469	0.00031736	4.5316e-07	0.00147434	3.40622
2007	214	Lipoma	0.000804812	0.000307411	0.000158722	0.00137848	0.889325
2008	214	Lipoma	0.000776449	0.000273571	3.69594e-05	0.00161497	1.45738
2009	214	Lipoma	0.000750028	0.000277592	3.28685e-07	0.00100357	3.6635
2010	214	Lipoma	0.00073197	0.000220639	3.0995e-07	0.000941476	3.7847
2011	214	Lipoma	0.00071568	0.000256534	2.98114e-07	0.00078566	3.7854
2012	214	Lipoma	0.000697233	0.000207375	2.92505e-05	0.000845016	1.82038
2013	214	Lipoma	0.000684786	0.000216732	2.79297e-05	0.00118567	1.65071
2014	214	Lipoma	0.000660026	0.000210377	2.60287e-05	0.00115718	1.65683
2015	214	Lipoma	0.000676423	0.000192325	4.95363e-05	0.00110483	1.4684
2016	214	Lipoma	0.000672064	0.000185077	4.71198e-05	0.000578465	1.7794
2000	215	Other benign neoplasm of connective and other soft tissue	0.000319238	0.000643633	0.00020519	6.01774e-05	0.612116
2001	215	Other benign neoplasm of connective and other soft tissue	0.000336556	0.000724536	1.55805e-06	0.000108539	2.49294
2002	215	Other benign neoplasm of connective and other soft tissue	0.000326875	0.000657186	0.000120752	5.26629e-05	0.922057
2003	215	Other benign neoplasm of connective and other soft tissue	0.00033621	0.000710433	8.87735e-05	0.000110401	0.737055
2004	215	Other benign neoplasm of connective and other soft tissue	0.000369619	0.000622685	6.80676e-07	0.000212388	2.74893
2005	215	Other benign neoplasm of connective and other soft tissue	0.000345081	0.000579845	5.64521e-05	0.000117719	1.02793
2006	215	Other benign neoplasm of connective and other soft tissue	0.000329279	0.00055831	4.57691e-05	6.44081e-05	1.3363
2007	215	Other benign neoplasm of connective and other soft tissue	0.000334209	0.000527457	3.95816e-07	0.0001417	3.101
2008	215	Other benign neoplasm of connective and other soft tissue	0.000333601	0.000526407	0.00014674	3.66955e-07	3.1172
2009	215	Other benign neoplasm of connective and other soft tissue	0.000308029	0.000500246	9.89342e-05	3.37756e-05	1.24264
2010	215	Other benign neoplasm of connective and other soft tissue	0.000326666	0.00049091	3.0995e-07	2.29572e-07	5.9991
2011	215	Other benign neoplasm of connective and other soft tissue	0.000313598	0.0004959	8.97322e-05	0.000112429	0.789896
2012	215	Other benign neoplasm of connective and other soft tissue	0.000291101	0.000435151	0.000116133	5.65096e-05	0.93641
2013	215	Other benign neoplasm of connective and other soft tissue	0.000305029	0.000410849	2.76531e-07	6.4242e-05	3.58978
2014	215	Other benign neoplasm of connective and other soft tissue	0.000286586	0.000416921	0.000129113	7.33762e-05	0.775187
2015	215	Other benign neoplasm of connective and other soft tissue	0.000289941	0.000421744	9.88262e-05	0.000288334	0.307113
2016	215	Other benign neoplasm of connective and other soft tissue	0.000297906	0.000378263	9.40051e-05	0.000115825	0.807491
2000	216	Benign neoplasm of skin	0.0032584	0.00385996	0.000814665	0.000179933	1.78634
2001	216	Benign neoplasm of skin	0.00378106	0.00369016	0.00109219	0.000216807	1.79142
2002	216	Benign neoplasm of skin	0.00396083	0.00361526	0.000240308	5.26629e-05	3.13295
2003	216	Benign neoplasm of skin	0.00372149	0.0037334	0.000616141	0.000110401	2.30739
2004	216	Benign neoplasm of skin	0.00377639	0.0036463	0.00088556	0.000106371	2.19534
2005	216	Benign neoplasm of skin	0.00384929	0.00352564	0.000503598	0.000117719	2.43597
2006	216	Benign neoplasm of skin	0.00366275	0.00346264	0.000453613	0.000128496	2.38644
2007	216	Benign neoplasm of skin	0.00369458	0.00344665	0.000752446	0.000106363	2.26203
2008	216	Benign neoplasm of skin	0.00358699	0.00346925	0.000915203	7.3758e-05	2.29463
2009	216	Benign neoplasm of skin	0.00345746	0.00356444	0.000591962	3.37756e-05	2.76338
2010	216	Benign neoplasm of skin	0.00337839	0.00351722	0.000403245	0.000229802	2.07301
2011	216	Benign neoplasm of skin	0.00323188	0.00356648	0.000835016	0.00013487	1.92451
2012	216	Benign neoplasm of skin	0.00308774	0.00362566	0.000347821	0.000169153	2.1399
2013	216	Benign neoplasm of skin	0.00298199	0.00357752	0.000442727	8.02624e-05	2.31929
2014	216	Benign neoplasm of skin	0.00291083	0.00368261	0.000335281	0.000249128	1.90407
2015	216	Benign neoplasm of skin	0.00284833	0.00362755	0.00061637	0.000304344	1.53095
2016	216	Benign neoplasm of skin	0.00291127	0.00353742	0.000586301	0.000297576	1.60184
2000	217	Vascular hamartomas and non-neoplastic nevi	0.000122389	0.00014733	0.00020519	0.000299689	-0.693892
2001	217	Vascular hamartomas and non-neoplastic nevi	0.000150176	0.000126681	1.55805e-06	0.000243874	1.84734
2002	217	Vascular hamartomas and non-neoplastic nevi	0.000157401	9.36669e-05	0.000120752	0.000236066	0.164509
2003	217	Vascular hamartomas and non-neoplastic nevi	0.000153569	0.000123822	8.78945e-07	0.00030312	2.04053
2004	217	Vascular hamartomas and non-neoplastic nevi	0.000154148	9.80396e-05	0.000204884	0.00014171	0.109503
2005	217	Vascular hamartomas and non-neoplastic nevi	0.000148761	9.83319e-05	0.000224132	0.000195938	-0.117853
2006	217	Vascular hamartomas and non-neoplastic nevi	0.000142528	9.05149e-05	4.57691e-05	9.64519e-05	0.860099
2007	217	Vascular hamartomas and non-neoplastic nevi	0.000133953	0.000153711	0.000198304	0.000177036	-0.351237
2008	217	Vascular hamartomas and non-neoplastic nevi	0.000132123	0.000240412	0.000293114	0.000110454	-0.528236
2009	217	Vascular hamartomas and non-neoplastic nevi	0.000123808	0.000257975	0.000230408	0.000234423	-0.865831
2010	217	Vascular hamartomas and non-neoplastic nevi	0.000125646	0.000287747	0.000279265	9.20585e-05	-0.571646
2011	217	Vascular hamartomas and non-neoplastic nevi	0.00012261	0.00034147	0.000149355	0.000247076	-0.83482
2012	217	Vascular hamartomas and non-neoplastic nevi	0.000119548	0.000333917	0.000231977	0.000206701	-0.971797
2013	217	Vascular hamartomas and non-neoplastic nevi	0.000104305	0.000364074	0.000193848	0.000144344	-0.953131
2014	217	Vascular hamartomas and non-neoplastic nevi	0.000110236	0.000348073	0.000154884	0.000146606	-0.770856
2015	217	Vascular hamartomas and non-neoplastic nevi	0.000109407	0.000341485	0.000246696	0.000176266	-1.05457
2016	217	Vascular hamartomas and non-neoplastic nevi	0.000118946	0.000377451	9.40051e-05	0.000248008	-0.71843
2000	218	Benign neoplasm of uterus	0.00474816	0.00285858	0.00487783	0.00056914	1.12998
2001	218	Benign neoplasm of uterus	0.0052403	0.00281365	0.00389669	0.000487478	1.43015
2002	218	Benign neoplasm of uterus	0.00546987	0.00282084	0.00370744	0.000838677	1.27088
2003	218	Benign neoplasm of uterus	0.00514795	0.0029935	0.00395613	0.000743621	1.1901
2004	218	Benign neoplasm of uterus	0.00497045	0.00271712	0.00313179	0.000671796	1.33205
2005	218	Benign neoplasm of uterus	0.00493785	0.00274791	0.00279522	0.00078258	1.30167
2006	218	Benign neoplasm of uterus	0.00453304	0.00283382	0.00321789	0.000577109	1.24797
2007	218	Benign neoplasm of uterus	0.00455229	0.00283628	0.00201906	0.000565739	1.46418
2008	218	Benign neoplasm of uterus	0.00440057	0.00277603	0.0025985	0.00088106	1.12737
2009	218	Benign neoplasm of uterus	0.00430756	0.00277289	0.00289276	0.00073604	1.13155
2010	218	Benign neoplasm of uterus	0.00403837	0.00274133	0.00247991	0.000711904	1.1338
2011	218	Benign neoplasm of uterus	0.00384176	0.00268623	0.00226596	0.000628573	1.17084
2012	218	Benign neoplasm of uterus	0.00363936	0.0026027	0.00272262	0.000788694	0.935755
2013	218	Benign neoplasm of uterus	0.00348806	0.00253989	0.001936	0.000608937	1.15146
2014	218	Benign neoplasm of uterus	0.00334938	0.00274552	0.00219079	0.000439525	1.15268
2015	218	Benign neoplasm of uterus	0.00326492	0.00279316	0.0024401	0.000784634	0.813448
2016	218	Benign neoplasm of uterus	0.00294805	0.00271273	0.00194598	0.000644556	0.876798
2000	220	Benign neoplasm of ovary	0.000498225	0.000159606	2.03158e-06	9.01163e-05	3.62659
2001	220	Benign neoplasm of ovary	0.000592491	0.000179035	0.000157363	5.44048e-05	2.13257
2002	220	Benign neoplasm of ovary	0.000589268	0.000166327	1.19556e-06	5.26629e-05	4.2909
2003	220	Benign neoplasm of ovary	0.000581125	0.00017983	8.87735e-05	8.28693e-05	2.17127
2004	220	Benign neoplasm of ovary	0.000547606	0.000164311	6.87483e-05	3.56925e-05	2.6099
2005	220	Benign neoplasm of ovary	0.000572951	0.000147492	5.58932e-07	3.91094e-07	6.76594
2006	220	Benign neoplasm of ovary	0.000510815	0.000131653	4.57691e-05	3.20438e-07	4.83905
2007	220	Benign neoplasm of ovary	0.000559656	0.000138231	3.99774e-05	3.53366e-07	4.95312
2008	220	Benign neoplasm of ovary	0.000563132	0.000138863	7.35529e-05	3.66955e-07	4.67803
2009	220	Benign neoplasm of ovary	0.0005081	0.000142234	3.31972e-05	3.37756e-05	2.91514
2010	220	Benign neoplasm of ovary	0.000484711	0.000129629	6.22999e-05	6.91012e-05	2.30977
2011	220	Benign neoplasm of ovary	0.000471682	0.000145859	8.97322e-05	0.000112429	1.85319
2012	220	Benign neoplasm of ovary	0.00045793	0.000129	0.000145094	0.000112831	1.65773
2013	220	Benign neoplasm of ovary	0.000429762	0.000106811	8.32359e-05	4.82215e-05	2.26752
2014	220	Benign neoplasm of ovary	0.000409934	0.000121639	7.75708e-05	8.80221e-05	1.91878
2015	220	Benign neoplasm of ovary	0.000407423	0.000119638	7.41813e-05	4.81891e-05	2.19902
2016	220	Benign neoplasm of ovary	0.000399061	8.92957e-05	2.36771e-05	6.62566e-05	2.65673
2000	221	Benign neoplasm of other female genital organs	7.69695e-05	0.000626096	0.00020519	2.9939e-07	1.07392
2001	221	Benign neoplasm of other female genital organs	8.62746e-05	0.000586049	0.000468974	2.73377e-05	-1.0682
2002	221	Benign neoplasm of other female genital organs	9.48549e-05	0.000534471	0.000718533	2.64625e-05	-1.07582
2003	221	Benign neoplasm of other female genital organs	9.67759e-05	0.000515879	0.000528246	2.75313e-07	1.08209
2004	221	Benign neoplasm of other female genital organs	8.93187e-05	0.00054951	0.000204884	7.10316e-05	-1.05011
2005	221	Benign neoplasm of other female genital organs	8.17105e-05	0.000569761	0.000335918	3.91094e-07	0.862626
2006	221	Benign neoplasm of other female genital organs	7.16327e-05	0.000508945	0.000453613	3.20438e-07	0.696234
2007	221	Benign neoplasm of other female genital organs	7.81364e-05	0.000467746	0.000317049	3.53366e-07	0.959199
2008	221	Benign neoplasm of other female genital organs	6.87364e-05	0.000492212	0.000183333	3.66955e-07	0.991553
2009	221	Benign neoplasm of other female genital organs	6.91277e-05	0.000483572	0.000493356	3.37756e-05	-1.38727
2010	221	Benign neoplasm of other female genital organs	6.0334e-05	0.000498265	0.000217275	6.91012e-05	-1.53227
2011	221	Benign neoplasm of other female genital organs	5.18724e-05	0.000477025	0.000208978	4.51064e-05	-1.50807
2012	221	Benign neoplasm of other female genital organs	4.76242e-05	0.000506995	0.000376782	1.8774e-07	0.478835
2013	221	Benign neoplasm of other female genital organs	4.70397e-05	0.000485689	0.000166195	1.61806e-05	-1.09858
2014	221	Benign neoplasm of other female genital organs	4.53975e-05	0.00044293	0.000129113	4.40843e-05	-1.43049
2015	221	Benign neoplasm of other female genital organs	3.76995e-05	0.00049746	0.000320631	0.000144247	-2.63286
2016	221	Benign neoplasm of other female genital organs	3.28661e-05	0.000504077	0.000586301	9.93023e-05	-2.91733
2000	222	Benign neoplasm of male genital organs	9.70529e-05	0.004821	0.0125978	0.000479323	-4.50304
2001	222	Benign neoplasm of male genital organs	6.98888e-05	0.00496525	0.0119986	0.000812283	-5.15156
2002	222	Benign neoplasm of male genital organs	6.68133e-05	0.00503455	0.0117177	0.000969679	-5.28284
2003	222	Benign neoplasm of male genital organs	5.89015e-05	0.00548586	0.0112514	0.000550902	-5.22115
2004	222	Benign neoplasm of male genital organs	5.62116e-05	0.00561095	0.00891754	0.000989848	-5.44537
2005	222	Benign neoplasm of male genital organs	6.25613e-05	0.00537858	0.00916704	0.000508814	-5.01054
2006	222	Benign neoplasm of male genital organs	5.78823e-05	0.00528916	0.00802138	0.000769372	-5.22613
2007	222	Benign neoplasm of male genital organs	5.98231e-05	0.00566812	0.00720425	0.000636412	-5.08416
2008	222	Benign neoplasm of male genital organs	5.60804e-05	0.00537174	0.00625785	0.000734278	-5.14597
2009	222	Benign neoplasm of male genital organs	5.07879e-05	0.00527211	0.00624534	0.000936687	-5.37185
2010	222	Benign neoplasm of male genital organs	4.97908e-05	0.00529788	0.00520747	0.000390502	-4.94091
2011	222	Benign neoplasm of male genital organs	4.57294e-05	0.00547369	0.00587313	0.00056125	-5.27572
2012	222	Benign neoplasm of male genital organs	4.23888e-05	0.00544052	0.0063717	0.000507085	-5.36322
2013	222	Benign neoplasm of male genital organs	4.14485e-05	0.0053768	0.00627754	0.000496794	-5.37196
2014	222	Benign neoplasm of male genital organs	3.28681e-05	0.005273	0.00682958	0.00067386	-5.8347
2015	222	Benign neoplasm of male genital organs	3.43586e-05	0.00516382	0.00635864	0.000560498	-5.6568
2016	222	Benign neoplasm of male genital organs	4.24005e-05	0.00500174	0.00597811	0.000594988	-5.36808
2000	223	Benign neoplasm of kidney and other urinary organs	7.77556e-05	0.00178706	0.00386204	0.000299689	-3.64343
2001	223	Benign neoplasm of kidney and other urinary organs	7.43508e-05	0.00165341	0.00296186	0.000216807	-3.41216
2002	223	Benign neoplasm of kidney and other urinary organs	8.64255e-05	0.00158562	0.00179454	0.000157465	-2.84141
2003	223	Benign neoplasm of kidney and other urinary organs	7.57935e-05	0.00152845	0.00184666	0.000165463	-3.03044
2004	223	Benign neoplasm of kidney and other urinary organs	8.9936e-05	0.00151044	0.00183851	0.00014171	-2.73317
2005	223	Benign neoplasm of kidney and other urinary organs	0.000102542	0.00143447	0.00184503	0.000235048	-2.76114
2006	223	Benign neoplasm of kidney and other urinary organs	0.000103351	0.00149978	0.00135993	0.000192583	-2.55122
2007	223	Benign neoplasm of kidney and other urinary organs	0.000102012	0.00148172	0.00118784	0.000106363	-2.24637
2008	223	Benign neoplasm of kidney and other urinary organs	0.000110699	0.00145175	0.00157389	3.70625e-05	-1.79537
2009	223	Benign neoplasm of kidney and other urinary organs	0.000114369	0.00145952	0.00138081	3.37756e-05	-1.65802
2010	223	Benign neoplasm of kidney and other urinary organs	0.00010806	0.00149386	0.000837175	9.20585e-05	-1.96019
2011	223	Benign neoplasm of kidney and other urinary organs	0.000101266	0.00151256	0.00107351	8.99885e-05	-2.14831
2012	223	Benign neoplasm of kidney and other urinary organs	0.000107383	0.00157975	0.00107184	0.000112831	-2.18835
2013	223	Benign neoplasm of kidney and other urinary organs	0.000101992	0.00174784	0.00129997	8.02624e-05	-2.23525
2014	223	Benign neoplasm of kidney and other urinary organs	0.00011099	0.00175563	0.00154652	0.000175898	-2.5432
2015	223	Benign neoplasm of kidney and other urinary organs	9.1362e-05	0.00169452	0.00160217	0.000224295	-2.90228
2016	223	Benign neoplasm of kidney and other urinary organs	7.49845e-05	0.00163641	0.00243827	0.000214962	-3.30842
2000	224	Benign neoplasm of eye	7.67756e-05	0.000475276	0.00020519	0.000120055	-1.41281
2001	224	Benign neoplasm of eye	8.63956e-05	0.000494851	0.000313169	0.000108539	-1.41636
2002	224	Benign neoplasm of eye	0.000100722	0.000442435	1.19556e-06	0.000183665	1.02193
2003	224	Benign neoplasm of eye	0.000102558	0.000505562	8.78945e-07	0.000137932	1.24551
2004	224	Benign neoplasm of eye	0.000107782	0.000469433	0.000136816	0.000106371	-0.73689
2005	224	Benign neoplasm of eye	0.000111523	0.000542029	5.64521e-05	0.000156829	-0.539039
2006	224	Benign neoplasm of eye	0.0001229	0.00050777	4.5316e-07	6.44081e-05	2.0978
2007	224	Benign neoplasm of eye	0.00012969	0.000456688	3.99774e-05	7.10266e-05	0.225868
2008	224	Benign neoplasm of eye	0.000140452	0.000461125	0.000110146	3.66955e-07	2.17218
2009	224	Benign neoplasm of eye	0.00014469	0.000381563	3.31972e-05	0.000100658	0.375804
2010	224	Benign neoplasm of eye	0.000135531	0.000417367	3.13049e-05	9.20585e-05	0.315923
2011	224	Benign neoplasm of eye	0.000143765	0.000400668	2.98114e-07	6.75474e-05	2.56619
2012	224	Benign neoplasm of eye	0.000147926	0.000415558	2.89609e-07	9.40575e-05	2.4563
2013	224	Benign neoplasm of eye	0.000145519	0.000430339	5.55828e-05	0.000112303	0.0596183
2014	224	Benign neoplasm of eye	0.000147779	0.000370257	2.5771e-07	0.000117314	2.45986
2015	224	Benign neoplasm of eye	0.000146103	0.000346028	9.88262e-05	0.000144247	-0.199115
2016	224	Benign neoplasm of eye	0.000154997	0.000316573	0.000117448	0.000115825	-0.0631555
2000	225	Benign neoplasm of brain and other parts of nervous system	0.00100424	0.011087	0.0154421	0.000539201	-1.95976
2001	225	Benign neoplasm of brain and other parts of nervous system	0.00103699	0.0120078	0.0121544	0.000406277	-1.7257
2002	225	Benign neoplasm of brain and other parts of nervous system	0.000929341	0.0122311	0.0117177	0.000786276	-2.14736
2003	225	Benign neoplasm of brain and other parts of nervous system	0.0011278	0.0126033	0.00984507	0.000605964	-1.71946
2004	225	Benign neoplasm of brain and other parts of nervous system	0.00110118	0.0127503	0.00953015	0.000671796	-1.78628
2005	225	Benign neoplasm of brain and other parts of nervous system	0.00115302	0.0126782	0.00849632	0.000469704	-1.5186
2006	225	Benign neoplasm of brain and other parts of nervous system	0.00103115	0.012976	0.00842923	0.000801416	-1.90282
2007	225	Benign neoplasm of brain and other parts of nervous system	0.00116506	0.0131862	0.00807504	0.000530402	-1.55283
2008	225	Benign neoplasm of brain and other parts of nervous system	0.00110189	0.0136936	0.00720928	0.000477409	-1.54689
2009	225	Benign neoplasm of brain and other parts of nervous system	0.00115895	0.0136192	0.00772443	0.000535393	-1.5585
2010	225	Benign neoplasm of brain and other parts of nervous system	0.00105265	0.0146213	0.00821398	0.000643032	-1.82092
2011	225	Benign neoplasm of brain and other parts of nervous system	0.00111544	0.0148476	0.00742332	0.000359281	-1.45535
2012	225	Benign neoplasm of brain and other parts of nervous system	0.00109238	0.0148545	0.00790663	0.000751146	-1.83045
2013	225	Benign neoplasm of brain and other parts of nervous system	0.00114734	0.0153843	0.00663703	0.000576896	-1.59108
2014	225	Benign neoplasm of brain and other parts of nervous system	0.00111432	0.0158886	0.00757694	0.000571338	-1.69644
2015	225	Benign neoplasm of brain and other parts of nervous system	0.00108643	0.0160154	0.00865062	0.00097675	-2.02337
2016	225	Benign neoplasm of brain and other parts of nervous system	0.00103366	0.016338	0.00815828	0.000628033	-1.87964
2000	226	Benign neoplasm of thyroid glands	0.00017053	8.77036e-05	2.03158e-06	2.9939e-07	4.96831
2001	226	Benign neoplasm of thyroid glands	0.000194597	6.58822e-05	1.55805e-06	2.70671e-07	5.42362
2002	226	Benign neoplasm of thyroid glands	0.000206955	0.000109814	1.19556e-06	2.62005e-07	5.41109
2003	226	Benign neoplasm of thyroid glands	0.000223665	0.00010024	8.78945e-07	2.75313e-07	5.66397
2004	226	Benign neoplasm of thyroid glands	0.000235018	0.000107704	6.80676e-07	3.53391e-07	5.69987
2005	226	Benign neoplasm of thyroid glands	0.000229639	0.000102113	5.58932e-07	3.91094e-07	5.73441
2006	226	Benign neoplasm of thyroid glands	0.000209621	0.00010697	4.57691e-05	3.20438e-07	3.76872
2007	226	Benign neoplasm of thyroid glands	0.000223384	8.51543e-05	3.95816e-07	3.53366e-07	5.97123
2008	226	Benign neoplasm of thyroid glands	0.000223841	9.01609e-05	3.65935e-07	3.70625e-05	3.96246
2009	226	Benign neoplasm of thyroid glands	0.00023682	8.43634e-05	3.28685e-07	3.34412e-07	6.15604
2010	226	Benign neoplasm of thyroid glands	0.000220893	0.000103889	3.0995e-07	2.29572e-07	6.16377
2011	226	Benign neoplasm of thyroid glands	0.000222459	0.000102962	2.98114e-07	2.26654e-05	4.19933
2012	226	Benign neoplasm of thyroid glands	0.000192761	8.16485e-05	2.89609e-07	1.8774e-07	6.20774
2013	226	Benign neoplasm of thyroid glands	0.000168237	9.04396e-05	2.79297e-05	1.60204e-07	4.07067
2014	226	Benign neoplasm of thyroid glands	0.000155532	7.19156e-05	2.5771e-07	1.46459e-07	6.14178
2015	226	Benign neoplasm of thyroid glands	0.000140106	6.73945e-05	2.46449e-07	1.61698e-05	4.01031
2016	226	Benign neoplasm of thyroid glands	0.000120801	5.43924e-05	2.34427e-07	1.65228e-07	5.92258
2000	227	Benign neoplasm of other endocrine glands and related structures	0.000449536	0.000317441	2.03158e-06	6.01774e-05	3.36936
2001	227	Benign neoplasm of other endocrine glands and related structures	0.000492389	0.000324277	0.000313169	5.44048e-05	1.33459
2002	227	Benign neoplasm of other endocrine glands and related structures	0.000541314	0.000337482	0.000120752	2.64625e-05	2.16757
2003	227	Benign neoplasm of other endocrine glands and related structures	0.000562319	0.000306585	0.000440352	5.5338e-05	1.37657
2004	227	Benign neoplasm of other endocrine glands and related structures	0.000613513	0.00031342	6.87483e-05	0.000106371	2.00326
2005	227	Benign neoplasm of other endocrine glands and related structures	0.000640089	0.000281105	5.64521e-05	0.000117719	2.14732
2006	227	Benign neoplasm of other endocrine glands and related structures	0.000631049	0.00029973	0.000136401	6.44081e-05	1.9797
2007	227	Benign neoplasm of other endocrine glands and related structures	0.000633105	0.00026871	0.000277467	0.0001417	1.38056
2008	227	Benign neoplasm of other endocrine glands and related structures	0.000639866	0.000304657	0.000110146	0.000183845	1.62804
2009	227	Benign neoplasm of other endocrine glands and related structures	0.000653311	0.000289362	0.000164671	0.000100658	1.76445
2010	227	Benign neoplasm of other endocrine glands and related structures	0.000633847	0.000281312	0.000217275	0.000115016	1.559
2011	227	Benign neoplasm of other endocrine glands and related structures	0.000658136	0.000252244	0.0002686	6.75474e-05	1.79441
2012	227	Benign neoplasm of other endocrine glands and related structures	0.000636024	0.000263707	0.000260938	0.000112831	1.52033
2013	227	Benign neoplasm of other endocrine glands and related structures	0.000646151	0.000226087	8.32359e-05	9.62828e-05	2.17287
2014	227	Benign neoplasm of other endocrine glands and related structures	0.000565639	0.000234856	0.000129113	4.40843e-05	2.13156
2015	227	Benign neoplasm of other endocrine glands and related structures	0.000594297	0.000221097	0.000246696	0.000112228	1.53516
2016	227	Benign neoplasm of other endocrine glands and related structures	0.000548492	0.000196441	0.000117448	0.000132348	1.73272
2000	228	Hemangioma and lymphangioma, any site	0.000447592	0.00057173	0.000408348	0.000299689	0.107755
2001	228	Hemangioma and lymphangioma, any site	0.000577268	0.000466141	0.000157363	0.00037921	0.839832
2002	228	Hemangioma and lymphangioma, any site	0.000618353	0.000477958	0.000240308	0.000524271	0.593996
2003	228	Hemangioma and lymphangioma, any site	0.00056899	0.000480505	8.78945e-07	0.000385714	3.05339
2004	228	Hemangioma and lymphangioma, any site	0.000580308	0.000426633	0.000136816	0.000459762	0.862253
2005	228	Hemangioma and lymphangioma, any site	0.000568088	0.000421021	0.000168238	0.000274157	0.975017
2006	228	Hemangioma and lymphangioma, any site	0.000529643	0.000436072	0.000227033	0.000384846	0.591016
2007	228	Hemangioma and lymphangioma, any site	0.000547194	0.000405824	0.000237885	0.00024771	0.835777
2008	228	Hemangioma and lymphangioma, any site	0.000558439	0.000425894	0.00014674	0.000404018	0.838678
2009	228	Hemangioma and lymphangioma, any site	0.00053001	0.00041295	0.00019754	0.000234423	0.891302
2010	228	Hemangioma and lymphangioma, any site	0.000489183	0.000409094	0.00024827	0.000275716	0.621204
2011	228	Hemangioma and lymphangioma, any site	0.000495354	0.000430696	0.0002686	0.000247076	0.62864
2012	228	Hemangioma and lymphangioma, any site	0.000468329	0.000386167	0.000289899	0.000244249	0.574798
2013	228	Hemangioma and lymphangioma, any site	0.000481434	0.000410069	0.000276808	0.000128324	0.884269
2014	228	Hemangioma and lymphangioma, any site	0.000456565	0.000383262	0.000283739	0.000293065	0.475129
2015	228	Hemangioma and lymphangioma, any site	0.000465527	0.000361171	0.000295986	0.000224295	0.624031
2016	228	Hemangioma and lymphangioma, any site	0.000476817	0.000319008	0.000211218	0.000248008	0.812056
2000	229	Benign neoplasm of unspecified sites	0.000192826	0.00735688	0.00792521	0.000120055	-2.98959
2001	229	Benign neoplasm of unspecified sites	0.000182714	0.00829905	0.0073244	0.000135606	-3.13077
2002	229	Benign neoplasm of unspecified sites	0.000175957	0.00890168	0.00669634	0.000288467	-3.49919
2003	229	Benign neoplasm of unspecified sites	0.000163506	0.00912049	0.00694455	0.000248057	-3.55562
2004	229	Benign neoplasm of unspecified sites	0.000173973	0.00927104	0.00633097	0.000389083	-3.63719
2005	229	Benign neoplasm of unspecified sites	0.000150805	0.00931766	0.00558988	0.000235048	-3.55261
2006	229	Benign neoplasm of unspecified sites	0.000170605	0.00950402	0.00602748	0.000480978	-3.74419
2007	229	Benign neoplasm of unspecified sites	0.000120885	0.00987995	0.00613554	0.000212373	-3.86259
2008	229	Benign neoplasm of unspecified sites	0.000109278	0.0103114	0.00512345	0.000257236	-4.01761
2009	229	Benign neoplasm of unspecified sites	0.000104395	0.0101107	0.00594953	0.000200981	-4.02638
2010	229	Benign neoplasm of unspecified sites	9.28503e-05	0.0109203	0.00647826	0.000206845	-4.26199
2011	229	Benign neoplasm of unspecified sites	8.61294e-05	0.0110057	0.00593276	0.000112429	-4.0603
2012	229	Benign neoplasm of unspecified sites	7.86197e-05	0.0109227	0.00640066	0.000187927	-4.43195
2013	229	Benign neoplasm of unspecified sites	7.36986e-05	0.0114334	0.00511611	0.000192405	-4.44895
2014	229	Benign neoplasm of unspecified sites	7.39267e-05	0.0118205	0.00592759	0.000278419	-4.68381
2015	229	Benign neoplasm of unspecified sites	7.15505e-05	0.0118382	0.00709799	0.000320353	-4.86621
2016	229	Benign neoplasm of unspecified sites	7.83601e-05	0.0122097	0.00665795	0.000198439	-4.52539
2000	230	Kaposi's sarcoma	2.50363e-05	0.00044897	0.000814665	0.0012278	-4.45662
2001	230	Kaposi's sarcoma	3.8353e-05	0.000401964	0.000624779	0.000974685	-3.63738
2002	230	Kaposi's sarcoma	3.534e-05	0.00034717	0.000120752	0.00133649	-3.1036
2003	230	Kaposi's sarcoma	5.04021e-05	0.000336063	0.000440352	0.00118412	-3.13627
2004	230	Kaposi's sarcoma	4.23766e-05	0.000278904	0.000136816	0.000707135	-2.54971
2005	230	Kaposi's sarcoma	3.17695e-05	0.000284887	0.000112345	0.000821689	-2.9139
2006	230	Kaposi's sarcoma	2.48178e-05	0.000272697	9.10851e-05	0.000705284	-3.0592
2007	230	Kaposi's sarcoma	3.17513e-05	0.000257652	0.000119141	0.000530402	-2.70641
2008	230	Kaposi's sarcoma	2.94389e-05	0.000182384	0.00014674	0.000624191	-2.81609
2009	230	Kaposi's sarcoma	2.82884e-05	0.000174602	9.89342e-05	0.000501952	-2.58323
2010	230	Kaposi's sarcoma	2.65836e-05	0.000162724	0.000155285	0.000528246	-2.85158
2011	230	Kaposi's sarcoma	2.06968e-05	0.000163876	8.97322e-05	0.000628573	-3.01811
2012	230	Kaposi's sarcoma	1.93183e-05	0.000146961	2.92505e-05	0.000732372	-2.64016
2013	230	Kaposi's sarcoma	1.86569e-05	0.00016528	5.55828e-05	0.000480773	-2.83258
2014	230	Kaposi's sarcoma	2.06349e-05	0.000169068	0.000103342	0.000659214	-3.11755
2015	230	Kaposi's sarcoma	1.77719e-05	0.000140082	0.000123471	0.000736605	-3.35598
2016	230	Kaposi's sarcoma	2.43485e-05	0.000154232	7.05624e-05	0.000661079	-2.69758
2000	240	Simple and unspecified goiter	0.000422283	0.000243785	0.000408348	3.02384e-05	1.39822
2001	240	Simple and unspecified goiter	0.000445865	0.000241523	1.55805e-06	2.70671e-07	5.93963
2002	240	Simple and unspecified goiter	0.000456152	0.000219611	0.000359864	5.26629e-05	1.35803
2003	240	Simple and unspecified goiter	0.000461932	0.000182778	0.000176668	2.78066e-05	2.0405
2004	240	Simple and unspecified goiter	0.000480071	0.000173975	0.000136816	0.000106371	1.64047
2005	240	Simple and unspecified goiter	0.000466488	0.000165139	5.58932e-07	3.91094e-07	6.44903
2006	240	Simple and unspecified goiter	0.000448624	0.000134003	4.57691e-05	6.44081e-05	2.35902
2007	240	Simple and unspecified goiter	0.000441135	0.00015924	3.99774e-05	3.569e-05	2.5773
2008	240	Simple and unspecified goiter	0.00044759	0.000151298	0.000183333	3.66955e-07	3.94496
2009	240	Simple and unspecified goiter	0.00042522	0.000140272	3.31972e-05	3.34412e-07	4.69349
2010	240	Simple and unspecified goiter	0.000408846	0.000144338	3.0995e-07	2.31868e-05	4.81877
2011	240	Simple and unspecified goiter	0.000385456	0.000106394	5.99208e-05	2.2441e-07	4.60239
2012	240	Simple and unspecified goiter	0.000368728	0.000107773	2.92505e-05	1.89617e-05	2.9236
2013	240	Simple and unspecified goiter	0.0003552	8.966e-05	2.76531e-07	1.60204e-07	7.0524
2014	240	Simple and unspecified goiter	0.000332495	8.79802e-05	0.000129113	1.46459e-07	4.34428
2015	240	Simple and unspecified goiter	0.000329322	7.72376e-05	2.48914e-05	1.60097e-07	5.0646
2016	240	Simple and unspecified goiter	0.000338301	7.30616e-05	2.34427e-07	1.65228e-07	7.13613
2000	241	Nontoxic nodular goiter	0.000788639	0.000238524	2.03158e-06	2.9939e-07	6.52903
2001	241	Nontoxic nodular goiter	0.00086231	0.000261789	0.000157363	2.70671e-07	4.75969
2002	241	Nontoxic nodular goiter	0.00096177	0.000303574	0.000120752	2.62005e-07	4.96675
2003	241	Nontoxic nodular goiter	0.0010364	0.000237312	0.000264563	2.75313e-07	4.8089
2004	241	Nontoxic nodular goiter	0.00117105	0.000237485	0.000204884	3.53391e-07	4.97033
2005	241	Nontoxic nodular goiter	0.00126445	0.000197912	5.64521e-05	3.91094e-07	5.66528
2006	241	Nontoxic nodular goiter	0.00132928	0.000231559	0.000181717	3.20438e-07	5.24105
2007	241	Nontoxic nodular goiter	0.00142988	0.000238854	7.9559e-05	3.53366e-07	5.63885
2008	241	Nontoxic nodular goiter	0.00148882	0.000297404	0.000110146	3.66955e-07	5.43859
2009	241	Nontoxic nodular goiter	0.00158608	0.000233453	6.60657e-05	3.34412e-07	5.88851
2010	241	Nontoxic nodular goiter	0.00155835	0.00030981	0.00024827	2.29572e-07	5.33105
2011	241	Nontoxic nodular goiter	0.00164245	0.000331175	0.000119544	2.2441e-07	5.69785
2012	241	Nontoxic nodular goiter	0.00160504	0.000328202	0.000145094	1.89617e-05	3.66079
2013	241	Nontoxic nodular goiter	0.0016618	0.000340686	0.000138542	1.61806e-05	3.7788
2014	241	Nontoxic nodular goiter	0.00161338	0.000401621	0.000129113	1.46459e-07	5.7427
2015	241	Nontoxic nodular goiter	0.00161551	0.0003801	0.000246696	1.61698e-05	3.44417
2016	241	Nontoxic nodular goiter	0.00158231	0.000402614	0.000234661	1.66881e-05	3.40014
2000	242	Thyrotoxicosis with or without goiter	0.000748871	0.00214306	0.000814665	0.000329628	-0.136818
2001	242	Thyrotoxicosis with or without goiter	0.000866203	0.002079	0.000780584	0.000298008	0.128357
2002	242	Thyrotoxicosis with or without goiter	0.000882236	0.00210716	0.000598976	0.000498071	0.0383571
2003	242	Thyrotoxicosis with or without goiter	0.000885164	0.00202368	0.00140719	0.00071609	-0.46839
2004	242	Thyrotoxicosis with or without goiter	0.000857425	0.00205994	0.00170237	0.000565779	-0.497966
2005	242	Thyrotoxicosis with or without goiter	0.000814739	0.00190463	0.00106253	0.000430595	-0.207166
2006	242	Thyrotoxicosis with or without goiter	0.000741475	0.00201341	0.00104272	0.000577109	-0.473069
2007	242	Thyrotoxicosis with or without goiter	0.00070743	0.00187206	0.000831609	0.000424393	-0.270956
2008	242	Thyrotoxicosis with or without goiter	0.000703248	0.00195224	0.000951797	0.000624191	-0.523068
2009	242	Thyrotoxicosis with or without goiter	0.000677852	0.00174691	0.000756304	0.000602275	-0.407358
2010	242	Thyrotoxicosis with or without goiter	0.000631617	0.001925	0.00133309	0.000482331	-0.691277
2011	242	Thyrotoxicosis with or without goiter	0.000610448	0.00185574	0.00122256	0.000583691	-0.765027
2012	242	Thyrotoxicosis with or without goiter	0.000617162	0.00191529	0.00136145	0.000657276	-0.862788
2013	242	Thyrotoxicosis with or without goiter	0.000606519	0.00197314	0.00102344	0.000689039	-0.794931
2014	242	Thyrotoxicosis with or without goiter	0.000566682	0.00211211	0.00131458	0.000615276	-0.972555
2015	242	Thyrotoxicosis with or without goiter	0.000567046	0.00209657	0.00103533	0.000720595	-0.933427
2016	242	Thyrotoxicosis with or without goiter	0.000526868	0.0021494	0.00126614	0.000760216	-1.15063
2000	242.3	Exophthalmos	3.83661e-05	0.000242031	2.03158e-06	0.000120055	-0.0192446
2001	242.3	Exophthalmos	3.88692e-05	0.000207746	1.55805e-06	0.000243874	-0.128463
2002	242.3	Exophthalmos	5.17855e-05	0.00022607	1.19556e-06	0.000236066	0.337778
2003	242.3	Exophthalmos	4.74532e-05	0.000224047	0.000264563	2.78066e-05	-1.18822
2004	242.3	Exophthalmos	4.64639e-05	0.00022782	6.87483e-05	3.56925e-05	-0.746084
2005	242.3	Exophthalmos	4.25615e-05	0.000269761	0.000168238	7.861e-05	-1.66533
2006	242.3	Exophthalmos	4.21985e-05	0.000338517	0.000136401	6.44081e-05	-1.59745
2007	242.3	Exophthalmos	3.99761e-05	0.00032068	7.9559e-05	3.53366e-07	0.850416
2008	242.3	Exophthalmos	3.66787e-05	0.000305693	7.35529e-05	3.70625e-05	-1.22758
2009	242.3	Exophthalmos	3.4645e-05	0.000276611	6.60657e-05	6.72167e-05	-1.4704
2010	242.3	Exophthalmos	3.70047e-05	0.000301537	9.32949e-05	2.31868e-05	-1.10967
2011	242.3	Exophthalmos	3.08937e-05	0.000252244	0.000119544	0.000112429	-2.06062
2012	242.3	Exophthalmos	3.35735e-05	0.000280851	0.000174055	7.52836e-05	-1.98787
2013	242.3	Exophthalmos	2.76025e-05	0.000289234	0.000138542	0.000144344	-2.43938
2014	242.3	Exophthalmos	2.81621e-05	0.00026163	0.000232197	0.000190544	-2.71455
2015	242.3	Exophthalmos	2.78366e-05	0.000246084	0.000123471	9.62181e-05	-2.13206
2016	242.3	Exophthalmos	2.56219e-05	0.000274364	7.05624e-05	0.000115825	-2.12487
2000	244	Hypothyroidism	0.00279922	0.000673446	0.0016273	0.000149994	2.12527
2001	244	Hypothyroidism	0.00320844	0.000651915	0.000624779	0.000135606	2.77668
2002	244	Hypothyroidism	0.00334218	0.000623278	0.000838089	0.000131264	2.73597
2003	244	Hypothyroidism	0.00337242	0.000703064	0.000704035	0.000358182	2.33513
2004	244	Hypothyroidism	0.00344123	0.000603356	0.000545222	0.000459762	2.43046
2005	244	Hypothyroidism	0.00332362	0.00064287	0.000224132	0.000235048	3.03505
2006	244	Hypothyroidism	0.00362476	0.000579467	0.000227033	0.00016054	3.35314
2007	244	Hypothyroidism	0.00350889	0.000672311	0.000317049	0.00024771	2.91287
2008	244	Hypothyroidism	0.00364343	0.000591688	0.00014674	0.000110454	3.70271
2009	244	Hypothyroidism	0.00366898	0.00055027	0.000329014	0.000134099	3.30842
2010	244	Hypothyroidism	0.00388482	0.000615015	0.000279265	0.000183887	3.26866
2011	244	Hypothyroidism	0.00395455	0.000585126	0.000358034	6.75474e-05	3.64051
2012	244	Hypothyroidism	0.00401512	0.000589452	0.000376782	0.000150379	3.28737
2013	244	Hypothyroidism	0.00410548	0.000569884	0.000415074	0.000160365	3.26107
2014	244	Hypothyroidism	0.0044511	0.000556912	0.000335281	0.000102668	3.66277
2015	244	Hypothyroidism	0.00425453	0.000525474	0.000345276	0.000224295	3.27702
2016	244	Hypothyroidism	0.00428809	0.000550344	0.00014089	0.000214962	3.67491
2000	245	Thyroiditis	0.000204907	0.000294643	2.03158e-06	0.000419445	1.53487
2001	245	Thyroiditis	0.000279626	0.0003057	1.55805e-06	0.000325075	2.14987
2002	245	Thyroiditis	0.000289662	0.000350399	0.000120752	0.00044567	0.110206
2003	245	Thyroiditis	0.000286644	0.000362594	8.78945e-07	0.000578433	2.1064
2004	245	Thyroiditis	0.00030113	0.000288569	6.87483e-05	0.000707135	0.289248
2005	245	Thyroiditis	0.000289311	0.000276063	5.64521e-05	0.000508814	0.484847
2006	245	Thyroiditis	0.000285	0.000309133	4.57691e-05	0.000384846	0.62853
2007	245	Thyroiditis	0.000287317	0.000272027	3.95816e-07	0.000495066	2.64832
2008	245	Thyroiditis	0.000288171	0.000292223	3.65935e-07	0.000514104	2.63878
2009	245	Thyroiditis	0.000287616	0.000270726	3.31972e-05	0.000401628	0.818984
2010	245	Thyroiditis	0.000281331	0.000301537	6.22999e-05	0.000620075	0.281382
2011	245	Thyroiditis	0.000272239	0.000290852	0.000149355	0.000516368	-0.0459999
2012	245	Thyroiditis	0.000283153	0.000292281	0.000174055	0.000488311	-0.0391212
2013	245	Thyroiditis	0.000281395	0.000297809	2.79297e-05	0.000624957	0.632094
2014	245	Thyroiditis	0.000298824	0.000289935	0.000206426	0.000454171	-0.00803809
2015	245	Thyroiditis	0.00030299	0.000305899	2.48914e-05	0.000544489	0.82667
2016	245	Thyroiditis	0.000315574	0.000293845	0.000164333	0.000694125	-0.0279798
2000	246	Other disorders of thyroid	0.000238946	0.000491059	0.000408348	6.01774e-05	0.0533035
2001	246	Other disorders of thyroid	0.000258582	0.000501607	0.000624779	5.44048e-05	0.00606578
2002	246	Other disorders of thyroid	0.000272974	0.000537701	0.000359864	7.88634e-05	0.12481
2003	246	Other disorders of thyroid	0.000261809	0.000545357	0.000879824	0.000192995	-0.71267
2004	246	Other disorders of thyroid	0.000276637	0.000444581	0.0012259	0.000247727	-0.804649
2005	246	Other disorders of thyroid	0.000254203	0.000414719	0.00072717	0.000156829	-0.459273
2006	246	Other disorders of thyroid	0.00025526	0.000421968	0.00108804	9.64519e-05	-0.425288
2007	246	Other disorders of thyroid	0.00025047	0.000456688	0.000712864	0.0001417	-0.467726
2008	246	Other disorders of thyroid	0.000255634	0.000475632	0.000842016	0.000147149	-0.547495
2009	246	Other disorders of thyroid	0.000248935	0.000418835	0.00062483	6.72167e-05	-0.0570221
2010	246	Other disorders of thyroid	0.000237249	0.000431156	0.00117812	0.000137973	-0.720004
2011	246	Other disorders of thyroid	0.000234888	0.00047531	0.00110332	0.000202194	-0.912862
2012	246	Other disorders of thyroid	0.000244252	0.000418823	0.00130353	0.000131605	-0.692909
2013	246	Other disorders of thyroid	0.00024115	0.000440473	0.000940483	0.000160365	-0.675517
2014	246	Other disorders of thyroid	0.000240228	0.000400856	0.00105687	7.33762e-05	-0.350693
2015	246	Other disorders of thyroid	0.000241007	0.000403572	0.000887465	9.62181e-05	-0.391238
2016	246	Other disorders of thyroid	0.000245694	0.000409919	0.00110204	0.000115825	-0.547516
2000	246.7	Abnormal results of function study of thyroid	5.16145e-05	1.40473e-05	2.03158e-06	2.9939e-07	4.20665
2001	246.7	Abnormal results of function study of thyroid	7.15705e-05	1.85943e-05	1.55805e-06	5.44048e-05	2.3666
2002	246.7	Abnormal results of function study of thyroid	8.11477e-05	2.42362e-05	1.19556e-06	2.62005e-07	4.84748
2003	246.7	Abnormal results of function study of thyroid	8.46706e-05	1.18059e-05	8.78945e-07	2.78066e-05	3.32299
2004	246.7	Abnormal results of function study of thyroid	9.13686e-05	6.91703e-06	6.80676e-07	3.56925e-05	3.65695
2005	246.7	Abnormal results of function study of thyroid	9.14079e-05	1.89202e-05	5.58932e-07	3.95005e-05	3.26206
2006	246.7	Abnormal results of function study of thyroid	8.91577e-05	2.23437e-05	4.5316e-07	3.20438e-07	5.33933
2007	246.7	Abnormal results of function study of thyroid	8.9548e-05	1.32801e-05	3.99774e-05	3.53366e-07	3.58293
2008	246.7	Abnormal results of function study of thyroid	9.66342e-05	1.7626e-05	3.65935e-07	3.66955e-07	5.58122
2009	246.7	Abnormal results of function study of thyroid	0.000102073	2.35503e-05	3.28685e-07	3.34412e-07	5.61367
2010	246.7	Abnormal results of function study of thyroid	0.000107745	1.37986e-05	6.22999e-05	2.29572e-07	3.80195
2011	246.7	Abnormal results of function study of thyroid	0.000107042	1.45936e-05	5.99208e-05	2.2441e-07	3.79588
2012	246.7	Abnormal results of function study of thyroid	0.000108485	1.06214e-05	2.92505e-05	1.8774e-07	4.34024
2013	246.7	Abnormal results of function study of thyroid	0.000116848	1.24812e-05	2.76531e-07	1.60204e-07	6.46019
2014	246.7	Abnormal results of function study of thyroid	0.000130705	1.22473e-05	2.60287e-05	1.46459e-07	4.67967
2015	246.7	Abnormal results of function study of thyroid	0.000158225	1.43936e-05	2.46449e-07	1.60097e-07	6.84355
2016	246.7	Abnormal results of function study of thyroid	0.000195512	1.38071e-05	2.34427e-07	1.65228e-07	7.14533
2000	249	Secondary diabetes mellitus	1.96217e-10	0.00232194	0.0121915	0.00631742	-22.3742
2001	249	Secondary diabetes mellitus	3.31595e-08	0.00274947	0.0166727	0.00706477	-15.9485
2002	249	Secondary diabetes mellitus	1.78235e-07	0.00317768	0.0178151	0.00835821	-13.922
2003	249	Secondary diabetes mellitus	2.33462e-07	0.00319395	0.0167887	0.00952611	-13.6036
2004	249	Secondary diabetes mellitus	1.08414e-07	0.00300292	0.0174941	0.00890581	-14.5649
2005	249	Secondary diabetes mellitus	1.59207e-07	0.00265085	0.0157624	0.0106773	-14.0436
2006	249	Secondary diabetes mellitus	7.43251e-08	0.00279621	0.0179003	0.0105748	-15.1103
2007	249	Secondary diabetes mellitus	2.66936e-08	0.00277325	0.0173371	0.0110607	-16.4465
2008	249	Secondary diabetes mellitus	1.09919e-05	0.00274701	0.0191388	0.0106788	-8.62608
2009	249	Secondary diabetes mellitus	4.78323e-05	0.0028131	0.0203788	0.0107684	-6.75135
2010	249	Secondary diabetes mellitus	6.03015e-05	0.00282131	0.0178224	0.0100785	-6.36383
2011	249	Secondary diabetes mellitus	6.21494e-05	0.00292989	0.0163667	0.0104353	-6.31901
2012	249	Secondary diabetes mellitus	8.38463e-05	0.00285252	0.0174058	0.00959368	-5.90746
2013	249	Secondary diabetes mellitus	8.76203e-05	0.00280729	0.0167304	0.00961242	-5.82681
2014	249	Secondary diabetes mellitus	9.59061e-05	0.00293829	0.0157206	0.00894882	-5.67079
2015	249	Secondary diabetes mellitus	0.000192909	0.00291733	0.0144668	0.00874144	-4.71088
2016	249	Secondary diabetes mellitus	0.000282803	0.00322329	0.0141596	0.00738588	-4.1733
2000	250	Diabetes mellitus	0.0158836	0.00913339	0.0136136	0.0101496	0.501789
2001	250	Diabetes mellitus	0.0155721	0.00990684	0.0191656	0.0104482	0.279545
2002	250	Diabetes mellitus	0.0150223	0.0107182	0.019728	0.0129433	0.0929579
2003	250	Diabetes mellitus	0.0147485	0.0107668	0.0197772	0.0134356	0.0497325
2004	250	Diabetes mellitus	0.0150076	0.0111984	0.020489	0.0128638	0.0588848
2005	250	Diabetes mellitus	0.0152492	0.0112563	0.0198426	0.0140798	0.0521509
2006	250	Diabetes mellitus	0.0179962	0.0112788	0.0222959	0.0147084	0.197484
2007	250	Diabetes mellitus	0.0173534	0.0116657	0.0217703	0.014453	0.153418
2008	250	Diabetes mellitus	0.0184132	0.0118118	0.0233836	0.0145318	0.191843
2009	250	Diabetes mellitus	0.0193574	0.0117703	0.0239286	0.0143132	0.255103
2010	250	Diabetes mellitus	0.0208649	0.0117688	0.0208909	0.0134532	0.438738
2011	250	Diabetes mellitus	0.021228	0.0118911	0.0200633	0.0142951	0.447914
2012	250	Diabetes mellitus	0.0214708	0.0121367	0.0215183	0.012804	0.471294
2013	250	Diabetes mellitus	0.0220373	0.0124016	0.0201871	0.013201	0.510317
2014	250	Diabetes mellitus	0.0232221	0.0127553	0.0190966	0.0123613	0.618993
2015	250	Diabetes mellitus	0.0238815	0.0129663	0.0173996	0.0121355	0.696774
2016	250	Diabetes mellitus	0.0264335	0.0135944	0.0167852	0.0109548	0.868572
2000	250.4	Abnormal glucose	8.25353e-05	0.000678707	2.03158e-06	0.00182658	-0.651236
2001	250.4	Abnormal glucose	0.000106209	0.000790401	0.000936389	0.00197617	-3.08664
2002	250.4	Abnormal glucose	0.00012529	0.000799277	0.000598976	0.00165089	-2.60408
2003	250.4	Abnormal glucose	0.000135781	0.000764967	0.000879824	0.00192747	-2.71451
2004	250.4	Abnormal glucose	0.000215052	0.000814594	0.0010217	0.00166129	-2.14308
2005	250.4	Abnormal glucose	0.000311843	0.000929004	0.00145378	0.0021123	-1.97346
2006	250.4	Abnormal glucose	0.000469621	0.00101788	0.00185841	0.00150638	-1.43953
2007	250.4	Abnormal glucose	0.0006269	0.00107481	0.0015045	0.00236791	-1.19149
2008	250.4	Abnormal glucose	0.000733752	0.00110876	0.00117136	0.00249566	-0.914065
2009	250.4	Abnormal glucose	0.000812776	0.00125943	0.00157802	0.00260874	-0.984804
2010	250.4	Abnormal glucose	0.000946267	0.00132287	0.00151906	0.00245665	-0.765395
2011	250.4	Abnormal glucose	0.00104844	0.00127835	0.00169955	0.00188527	-0.550724
2012	250.4	Abnormal glucose	0.00111128	0.00142055	0.00194067	0.00197145	-0.597724
2013	250.4	Abnormal glucose	0.0012009	0.00145627	0.00196365	0.00265955	-0.64259
2014	250.4	Abnormal glucose	0.00135162	0.00148636	0.00177846	0.00209452	-0.350684
2015	250.4	Abnormal glucose	0.00151272	0.00145905	0.00177468	0.0018893	-0.150215
2016	250.4	Abnormal glucose	0.00187894	0.00151627	0.00187565	0.00190029	0.0889926
2000	251	Other disorders of pancreatic internal secretion	2.04102e-05	0.00264989	0.00365888	0.00182658	-6.31867
2001	251	Other disorders of pancreatic internal secretion	2.80987e-05	0.00260592	0.00374088	0.00165136	-5.86072
2002	251	Other disorders of pancreatic internal secretion	2.71331e-05	0.0026287	0.00538122	0.0022011	-6.19276
2003	251	Other disorders of pancreatic internal secretion	3.19085e-05	0.00244521	0.00421982	0.00189994	-5.78063
2004	251	Other disorders of pancreatic internal secretion	2.79066e-05	0.00247551	0.00299566	0.00176731	-5.78035
2005	251	Other disorders of pancreatic internal secretion	3.02308e-05	0.00236598	0.00396897	0.0021123	-5.8561
2006	251	Other disorders of pancreatic internal secretion	3.84683e-05	0.00221205	0.00385231	0.00192295	-5.45918
2007	251	Other disorders of pancreatic internal secretion	2.8063e-05	0.00211311	0.00356274	0.00162584	-5.74338
2008	251	Other disorders of pancreatic internal secretion	2.43581e-05	0.00225896	0.00420862	0.00194523	-6.10709
2009	251	Other disorders of pancreatic internal secretion	1.3318e-05	0.00218339	0.00374734	0.0018396	-6.80426
2010	251	Other disorders of pancreatic internal secretion	1.5205e-05	0.00214747	0.00362672	0.00174498	-6.58727
2011	251	Other disorders of pancreatic internal secretion	1.36336e-05	0.0020299	0.00387577	0.00163842	-6.70642
2012	251	Other disorders of pancreatic internal secretion	1.36312e-05	0.00216429	0.00446027	0.00110785	-6.62556
2013	251	Other disorders of pancreatic internal secretion	1.96211e-05	0.0022725	0.00436947	0.00161822	-6.3278
2014	251	Other disorders of pancreatic internal secretion	1.68822e-05	0.00210599	0.00417516	0.00118647	-6.3361
2015	251	Other disorders of pancreatic internal secretion	1.31344e-05	0.00219349	0.00377092	0.001393	-6.7063
2016	251	Other disorders of pancreatic internal secretion	1.13756e-05	0.00220622	0.00372762	0.00123938	-6.84036
2000	251.1	Hypoglycemia	0.000335678	0.00101893	0.00142414	0.0012278	-1.67305
2001	251.1	Hypoglycemia	0.000301973	0.00106906	0.000313169	0.00124536	-1.18017
2002	251.1	Hypoglycemia	0.000278569	0.000978505	0.000598976	0.00123168	-1.52367
2003	251.1	Hypoglycemia	0.000263204	0.000825397	0.000879824	0.00137684	-1.73907
2004	251.1	Hypoglycemia	0.00027907	0.000887768	0.000477154	0.00137858	-1.42925
2005	251.1	Hypoglycemia	0.00025552	0.000849593	0.000559491	0.00133011	-1.57862
2006	251.1	Hypoglycemia	0.000278054	0.000825118	0.000408297	0.00128207	-1.30302
2007	251.1	Hypoglycemia	0.000250386	0.000783992	0.000831609	0.00151983	-1.8002
2008	251.1	Hypoglycemia	0.000266572	0.000846597	0.000732236	0.00124802	-1.6111
2009	251.1	Hypoglycemia	0.000266161	0.000857277	0.000657699	0.00133798	-1.60216
2010	251.1	Hypoglycemia	0.000262911	0.000848514	0.00043424	0.00183681	-1.57103
2011	251.1	Hypoglycemia	0.000261374	0.00080476	0.000596525	0.00116716	-1.49664
2012	251.1	Hypoglycemia	0.00025288	0.000737221	0.000521586	0.00153965	-1.5636
2013	251.1	Hypoglycemia	0.000252988	0.000849755	0.000802217	0.00171435	-1.85839
2014	251.1	Hypoglycemia	0.000260917	0.000898857	0.000773388	0.00112788	-1.64484
2015	251.1	Hypoglycemia	0.000257956	0.000908596	0.000838175	0.00124891	-1.7436
2016	251.1	Hypoglycemia	0.000296234	0.000948892	0.000961384	0.00109067	-1.5829
2000	252	Disorders of parathyroid gland	0.000204896	0.000513858	0.000611506	0.000389506	-1.15316
2001	252	Disorders of parathyroid gland	0.000248038	0.000462763	0.000313169	0.000460411	-0.640728
2002	252	Disorders of parathyroid gland	0.000226271	0.000528013	0.000718533	0.000419469	-1.1379
2003	252	Disorders of parathyroid gland	0.000216945	0.000471662	0.000176668	0.000358182	-0.465842
2004	252	Disorders of parathyroid gland	0.000236087	0.000510852	0.000545222	0.000283066	-0.77754
2005	252	Disorders of parathyroid gland	0.000254631	0.000407155	0.000671277	0.000547923	-0.957647
2006	252	Disorders of parathyroid gland	0.000259939	0.000433722	0.000861457	0.000320759	-0.834008
2007	252	Disorders of parathyroid gland	0.00027226	0.000392555	0.000633701	0.000424393	-0.7186
2008	252	Disorders of parathyroid gland	0.000276453	0.000398952	0.000805423	0.000183845	-0.446531
2009	252	Disorders of parathyroid gland	0.000289366	0.00036685	0.000690567	0.000401628	-0.623174
2010	252	Disorders of parathyroid gland	0.000316004	0.000339227	0.000961155	0.000390502	-0.605829
2011	252	Disorders of parathyroid gland	0.000348752	0.000390373	0.000775393	0.000247076	-0.24628
2012	252	Disorders of parathyroid gland	0.000341739	0.000371472	0.000579508	0.000356893	-0.284439
2013	252	Disorders of parathyroid gland	0.000345782	0.000345364	0.000415074	0.000208426	0.141052
2014	252	Disorders of parathyroid gland	0.000345671	0.000326653	0.000489907	0.000219836	0.0696902
2015	252	Disorders of parathyroid gland	0.000378171	0.000345271	0.000369921	0.000320353	0.121166
2016	252	Disorders of parathyroid gland	0.000356548	0.000360405	0.000281546	0.000231485	0.285489
2000	253	Disorders of the pituitary gland and its hypothalamic control	0.000595811	0.000755871	0.00122098	0.000449384	-0.292448
2001	253	Disorders of the pituitary gland and its hypothalamic control	0.000879373	0.000768446	0.00233864	0.000622813	-0.216415
2002	253	Disorders of the pituitary gland and its hypothalamic control	0.00100532	0.000705626	0.00167498	0.000524271	0.214776
2003	253	Disorders of the pituitary gland and its hypothalamic control	0.00101816	0.000713381	0.00219824	0.000330651	0.30868
2004	253	Disorders of the pituitary gland and its hypothalamic control	0.000982298	0.000706904	0.00170237	0.000283066	0.444427
2005	253	Disorders of the pituitary gland and its hypothalamic control	0.000889991	0.000719761	0.0012861	0.000313267	0.385779
2006	253	Disorders of the pituitary gland and its hypothalamic control	0.00080656	0.000681724	0.00117867	0.000352802	0.267379
2007	253	Disorders of the pituitary gland and its hypothalamic control	0.00077452	0.000690003	0.00130659	0.000601076	-0.0668215
2008	253	Disorders of the pituitary gland and its hypothalamic control	0.000779487	0.000671477	0.00120795	0.000587496	-0.00265824
2009	253	Disorders of the pituitary gland and its hypothalamic control	0.000747833	0.000561059	0.00062483	0.000368187	0.510574
2010	253	Disorders of the pituitary gland and its hypothalamic control	0.000773947	0.000604902	0.00086817	0.000298674	0.470648
2011	253	Disorders of the pituitary gland and its hypothalamic control	0.000798577	0.000555956	0.000894639	8.99885e-05	1.05608
2012	253	Disorders of the pituitary gland and its hypothalamic control	0.000798099	0.000537202	0.000869118	0.000169153	0.808673
2013	253	Disorders of the pituitary gland and its hypothalamic control	0.000843426	0.000566766	0.000968136	0.000128324	0.930493
2014	253	Disorders of the pituitary gland and its hypothalamic control	0.000914968	0.000551557	0.000799159	0.000249128	0.843571
2015	253	Disorders of the pituitary gland and its hypothalamic control	0.000912034	0.000558032	0.00108462	0.000272324	0.663008
2016	253	Disorders of the pituitary gland and its hypothalamic control	0.00113766	0.00057226	0.000797285	0.000198439	1.2112
2000	254	Diseases of thymus gland	8.90588e-06	0.000843557	0.00020519	0.000120055	-4.46862
2001	254	Diseases of thymus gland	1.39869e-05	0.000790401	0.000468974	8.14719e-05	-4.04284
2002	254	Diseases of thymus gland	1.30762e-05	0.000770213	1.19556e-06	0.000236066	-1.98777
2003	254	Diseases of thymus gland	1.19302e-05	0.000773811	8.78945e-07	0.000110401	-1.64563
2004	254	Diseases of thymus gland	1.38224e-05	0.000738659	6.80676e-07	3.56925e-05	-0.832213
2005	254	Diseases of thymus gland	1.40074e-05	0.000732366	0.000335918	0.000117719	-4.02274
2006	254	Diseases of thymus gland	1.2516e-05	0.000715809	0.000408297	0.00016054	-4.37896
2007	254	Diseases of thymus gland	1.37164e-05	0.000755243	0.000317049	0.000283046	-4.41935
2008	254	Diseases of thymus gland	9.3006e-06	0.00072536	0.000439488	0.000147149	-4.76572
2009	254	Diseases of thymus gland	1.08506e-05	0.000714073	0.000460488	6.72167e-05	-4.23807
2010	254	Diseases of thymus gland	8.16389e-06	0.000677526	0.00043424	0.000275716	-5.17343
2011	254	Diseases of thymus gland	7.41166e-06	0.000694085	0.000328223	0.000202194	-5.0536
2012	254	Diseases of thymus gland	1.2903e-05	0.000689869	0.000347821	0.000131605	-4.16733
2013	254	Diseases of thymus gland	9.53492e-06	0.000666553	0.000359767	0.000160365	-4.64701
2014	254	Diseases of thymus gland	6.86124e-06	0.000643355	0.000206426	0.000322357	-5.12234
2015	254	Diseases of thymus gland	7.28622e-06	0.000654191	0.000197406	0.000320353	-5.02919
2016	254	Diseases of thymus gland	9.10588e-06	0.000520311	0.000234661	0.000231485	-4.57326
2000	255	Disorders of adrenal glands	0.00022862	0.000938258	0.000611506	0.000389506	-1.2719
2001	255	Disorders of adrenal glands	0.000265382	0.000920443	0.000313169	0.000298008	-0.662389
2002	255	Disorders of adrenal glands	0.000249889	0.00097689	0.00047942	0.000498071	-1.17461
2003	255	Disorders of adrenal glands	0.000288908	0.000862245	0.000176668	0.000605964	-0.582958
2004	255	Disorders of adrenal glands	0.0002832	0.000844968	0.000545222	0.000177049	-0.555226
2005	255	Disorders of adrenal glands	0.00028162	0.000781525	0.000280025	0.000547923	-0.72987
2006	255	Disorders of adrenal glands	0.000278584	0.000808663	0.000317665	0.00041689	-0.69489
2007	255	Disorders of adrenal glands	0.000303857	0.000869136	0.000792028	0.000318383	-0.892769
2008	255	Disorders of adrenal glands	0.000285483	0.000806184	0.000476081	0.000477409	-0.896267
2009	255	Disorders of adrenal glands	0.000347679	0.000798426	0.000230408	0.000669158	-0.466725
2010	255	Disorders of adrenal glands	0.000301724	0.000857707	0.000465235	0.000528246	-0.885019
2011	255	Disorders of adrenal glands	0.00029673	0.000791891	0.000596525	0.000651014	-1.0708
2012	255	Disorders of adrenal glands	0.000286966	0.000755998	0.000347821	0.000732372	-0.911115
2013	255	Disorders of adrenal glands	0.000312683	0.00072814	0.000746911	0.000753121	-1.12704
2014	255	Disorders of adrenal glands	0.000308204	0.000712968	0.000464136	0.000615276	-0.842269
2015	255	Disorders of adrenal glands	0.000300026	0.00076095	0.000493145	0.000624537	-0.938411
2016	255	Disorders of adrenal glands	0.000321841	0.000737848	0.000586301	0.000875876	-1.05561
2000	256	Ovarian dysfunction	0.00046468	0.000447216	0.00122098	0.000389506	-0.32628
2001	256	Ovarian dysfunction	0.000586173	0.000533695	0.000624779	0.000325075	0.269074
2002	256	Ovarian dysfunction	0.000642771	0.000515095	0.000957645	0.000838677	-0.192519
2003	256	Ovarian dysfunction	0.000628093	0.000568939	0.000967719	0.000771152	-0.233883
2004	256	Ovarian dysfunction	0.000581741	0.000626827	0.00088556	0.000742474	-0.320858
2005	256	Ovarian dysfunction	0.000507539	0.000581105	0.000783063	0.000626142	-0.338316
2006	256	Ovarian dysfunction	0.0004343	0.000672321	0.00108804	0.000705284	-0.799214
2007	256	Ovarian dysfunction	0.000428219	0.000644667	0.000831609	0.000707085	-0.68373
2008	256	Ovarian dysfunction	0.000407556	0.000706708	0.00120795	0.000991146	-1.09687
2009	256	Ovarian dysfunction	0.000394526	0.000716034	0.00101925	0.00100357	-1.07653
2010	256	Ovarian dysfunction	0.000368747	0.000666495	0.000837175	0.000918519	-1.00951
2011	256	Ovarian dysfunction	0.000334918	0.000663199	0.00110332	0.000516368	-1.00249
2012	256	Ovarian dysfunction	0.000327669	0.000651498	0.00139041	0.000450763	-1.0647
2013	256	Ovarian dysfunction	0.000315592	0.000610423	0.00102344	0.000560875	-1.04718
2014	256	Ovarian dysfunction	0.000317231	0.000693078	0.00100533	0.000366295	-0.902795
2015	256	Ovarian dysfunction	0.000307124	0.000701892	0.000887465	0.000320353	-0.838107
2016	256	Ovarian dysfunction	0.000283215	0.000726484	0.000984826	0.000479328	-1.17887
2000	257	Testicular dysfunction	0.00015363	0.000166621	2.03158e-06	2.9939e-07	4.55363
2001	257	Testicular dysfunction	0.000253287	0.00014357	0.000157363	5.44048e-05	1.12124
2002	257	Testicular dysfunction	0.000317894	0.000138878	0.000120752	5.26629e-05	1.56082
2003	257	Testicular dysfunction	0.000363406	0.000128244	8.78945e-07	0.000137932	3.48951
2004	257	Testicular dysfunction	0.0003936	0.000132556	6.80676e-07	0.00014171	3.67843
2005	257	Testicular dysfunction	0.000385013	0.000114718	5.58932e-07	0.000195938	3.65732
2006	257	Testicular dysfunction	0.000416165	0.000129302	9.10851e-05	6.44081e-05	1.9778
2007	257	Testicular dysfunction	0.000481129	0.000139336	7.9559e-05	0.000283046	1.55017
2008	257	Testicular dysfunction	0.000546819	0.000138863	3.65935e-07	0.000330627	3.9882
2009	257	Testicular dysfunction	0.000667707	0.000104961	6.60657e-05	0.000535393	1.90408
2010	257	Testicular dysfunction	0.00083238	0.000107566	3.13049e-05	0.000206845	2.91803
2011	257	Testicular dysfunction	0.00104988	0.000114115	8.97322e-05	8.99885e-05	3.09894
2012	257	Testicular dysfunction	0.00139527	0.000111855	8.71724e-05	0.000131605	3.32567
2013	257	Testicular dysfunction	0.00163084	9.82355e-05	5.55828e-05	0.000160365	3.69492
2014	257	Testicular dysfunction	0.00151464	0.000121639	2.60287e-05	1.47924e-05	4.87036
2015	257	Testicular dysfunction	0.00145521	0.000107524	2.46449e-07	0.000128237	5.95753
2016	257	Testicular dysfunction	0.00144977	9.09191e-05	4.71198e-05	8.27794e-05	3.93412
2000	258	Iatrogenic endocrine disorders	1.22753e-05	0.000229755	2.03158e-06	2.9939e-07	1.12176
2001	258	Iatrogenic endocrine disorders	1.91904e-05	0.000204368	0.000313169	2.73377e-05	-2.3937
2002	258	Iatrogenic endocrine disorders	2.73189e-05	0.000200235	0.000359864	5.26629e-05	-2.26979
2003	258	Iatrogenic endocrine disorders	2.65942e-05	0.000188674	0.000264563	2.75313e-07	0.136293
2004	258	Iatrogenic endocrine disorders	2.22783e-05	0.000193304	0.000204884	3.56925e-05	-2.10668
2005	258	Iatrogenic endocrine disorders	2.07424e-05	0.000179004	0.000112345	3.91094e-07	0.0548747
2006	258	Iatrogenic endocrine disorders	2.01188e-05	0.000171615	0.000272349	3.20438e-07	-0.264616
2007	258	Iatrogenic endocrine disorders	1.88063e-05	0.000196836	0.000237885	3.569e-05	-2.40011
2008	258	Iatrogenic endocrine disorders	1.62891e-05	0.00017513	7.35529e-05	3.70625e-05	-2.04321
2009	258	Iatrogenic endocrine disorders	1.54174e-05	0.00016087	0.000131803	3.34412e-07	-0.286649
2010	258	Iatrogenic endocrine disorders	1.49134e-05	0.00014158	0.00018628	2.29572e-07	-0.261353
2011	258	Iatrogenic endocrine disorders	1.60334e-05	0.000158728	0.000298412	2.2441e-07	-0.411435
2012	258	Iatrogenic endocrine disorders	2.02817e-05	0.000152676	0.000260938	3.77357e-05	-2.25575
2013	258	Iatrogenic endocrine disorders	1.4814e-05	0.000134876	0.000138542	1.60204e-07	0.035824
2014	258	Iatrogenic endocrine disorders	1.78158e-05	0.000147649	0.000103342	1.46459e-07	0.403197
2015	258	Iatrogenic endocrine disorders	1.63432e-05	0.000142353	0.000369921	1.61698e-05	-2.29016
2016	258	Iatrogenic endocrine disorders	1.63426e-05	0.000121764	0.000234661	3.32109e-05	-2.33727
2000	259	Other endocrine disorders	0.000271791	0.000473522	0.00122098	0.000808652	-1.3671
2001	259	Other endocrine disorders	0.000320081	0.000444186	0.001248	0.000731081	-1.09197
2002	259	Other endocrine disorders	0.000335965	0.000445665	0.000838089	0.000760075	-0.874272
2003	259	Other endocrine disorders	0.000313654	0.000436288	0.0012314	0.00093634	-1.21225
2004	259	Other endocrine disorders	0.000287682	0.000481859	0.000817492	0.000883831	-1.16503
2005	259	Other endocrine disorders	0.000260777	0.000378164	0.000783063	0.000391486	-0.815383
2006	259	Other endocrine disorders	0.000243227	0.000399636	0.000680193	0.00102572	-1.28729
2007	259	Other endocrine disorders	0.000236431	0.000402506	0.000673283	0.000813095	-1.222
2008	259	Other endocrine disorders	0.000241601	0.000415532	0.000476081	0.0005508	-0.887986
2009	259	Other endocrine disorders	0.000268385	0.000383524	0.000526225	0.000769481	-0.904889
2010	259	Other endocrine disorders	0.000271914	0.000392546	0.00043424	0.000711904	-0.780749
2011	259	Other endocrine disorders	0.000259779	0.000398953	0.000536902	0.000718337	-0.943333
2012	259	Other endocrine disorders	0.000262118	0.000360042	0.000405743	0.00076992	-0.795561
2013	259	Other endocrine disorders	0.000277122	0.000347703	0.000663952	0.000464753	-0.702556
2014	259	Other endocrine disorders	0.000277414	0.000338893	0.000644533	0.000468817	-0.680925
2015	259	Other endocrine disorders	0.000290609	0.000319528	0.00056708	0.000576508	-0.62903
2016	259	Other endocrine disorders	0.000286119	0.000323067	0.00039876	0.000760216	-0.6213
2000	259.2	Carcinoid syndrome	4.07226e-05	1.40473e-05	0.000408348	6.01774e-05	-0.708551
2001	259.2	Carcinoid syndrome	7.52422e-05	2.1972e-05	0.000468974	8.14719e-05	-0.294641
2002	259.2	Carcinoid syndrome	7.02664e-05	2.10068e-05	0.000120752	0.000131264	0.0178424
2003	259.2	Carcinoid syndrome	7.4607e-05	2.06493e-05	0.000264563	0.000137932	-0.25876
2004	259.2	Carcinoid syndrome	9.71882e-05	1.38203e-05	0.000341019	7.10316e-05	0.438095
2005	259.2	Carcinoid syndrome	0.000120405	1.51387e-05	0.000168238	0.000117719	0.765076
2006	259.2	Carcinoid syndrome	0.000152937	1.52915e-05	9.10851e-05	9.64519e-05	1.42533
2007	259.2	Carcinoid syndrome	0.000161013	1.77032e-05	7.9559e-05	3.53366e-07	3.92362
2008	259.2	Carcinoid syndrome	0.000149478	1.86622e-05	7.35529e-05	3.70625e-05	1.81724
2009	259.2	Carcinoid syndrome	0.000150035	1.57035e-05	0.000263277	6.72167e-05	1.08469
2010	259.2	Carcinoid syndrome	0.000143323	1.28793e-05	0.000155285	0.000137973	1.02813
[truncated: 8,652 more rows]

## Sheet: Table S7 PHI
year	phi
2000	0.501794
2001	0.474561
2002	0.408747
2003	0.382681
2004	0.343932
2005	0.36871
2006	0.334435
2007	0.323465
2008	0.317106
2009	0.317615
2010	0.293319
2011	0.277489
2012	0.254143
2013	0.241505
2014	0.224653
2015	0.236836
2016	0.241808

## Sheet: Table S8 topic keywords
root phecode	topic	year	w1	w2	w3	w4	w5	w6	w7	w8	w9	w10
008	1	1995	Test Method	Angiogenic Process	undesired	occurs	Amino Acids	Analog	Base Sequence	sample	Isoleucine	Peptides
008	1	1996	Test Method	Angiogenic Process	undesired	occurs	Amino Acids	Analog	Base Sequence	sample	Isoleucine	Peptides
008	1	1997	Test Method	Angiogenic Process	undesired	occurs	Amino Acids	Analog	Base Sequence	sample	Isoleucine	Peptides
008	1	1998	Test Method	Angiogenic Process	undesired	occurs	Amino Acids	Analog	Base Sequence	sample	Isoleucine	Peptides
008	1	1999	Test Method	Angiogenic Process	undesired	occurs	Amino Acids	Analog	Base Sequence	sample	Peptides	Isoleucine
008	1	2000	Test Method	Angiogenic Process	undesired	occurs	Amino Acids	Analog	Base Sequence	sample	Peptides	Isoleucine
008	1	2001	Test Method	Angiogenic Process	undesired	occurs	Analog	Amino Acids	Base Sequence	Peptides	sample	BPI gene
008	1	2002	Test Method	Angiogenic Process	Analog	Amino Acids	undesired	occurs	Base Sequence	Peptides	sample	BPI gene
008	1	2003	Test Method	Analog	Angiogenic Process	Amino Acids	undesired	Base Sequence	occurs	Peptides	BPI gene	sample
008	1	2004	Test Method	Amino Acids	Angiogenic Process	Analog	Peptides	undesired	Base Sequence	occurs	sample	BPI gene
008	1	2005	Test Method	Amino Acids	Angiogenic Process	Peptides	Analog	undesired	occurs	Base Sequence	sample	Lysine
008	1	2006	Test Method	Amino Acids	Peptides	Angiogenic Process	undesired	Analog	sample	occurs	Base Sequence	Lysine
008	1	2007	Test Method	Amino Acids	Peptides	Angiogenic Process	undesired	sample	occurs	Analog	Device parts	Lysine
008	1	2008	Test Method	Amino Acids	Peptides	Angiogenic Process	undesired	sample	Device parts	occurs	Lysine	Leucine
008	1	2009	Test Method	Peptides	Amino Acids	Device parts	sample	Angiogenic Process	undesired	Body tissue	Lysine	Leucine
008	1	2010	Test Method	Device parts	Peptides	sample	Amino Acids	Body tissue	Angiogenic Process	Emission - Male genitalia finding	Leucine	Lysine
008	1	2011	Test Method	Device parts	sample	Peptides	Amino Acids	Body tissue	Detectors	Lysine	Emission - Male genitalia finding	Leucine
008	1	2012	Test Method	Device parts	sample	Peptides	Detectors	Body tissue	Amino Acids	Emission - Male genitalia finding	carbamoyl	Lysine
008	1	2013	Test Method	Device parts	sample	Detectors	carbamoyl	Peptides	pyrrol	surface	Body tissue	Emission - Male genitalia finding
008	1	2014	Test Method	Device parts	sample	carbamoyl	Detectors	pyrrol	methylphenyl	Peptides	Data	Emission - Male genitalia finding
008	1	2015	Test Method	carbamoyl	sample	pyrrol	Device parts	methylphenyl	Detectors	Peptides	Data	saliva
008	1	2016	Test Method	pyrrol	carbamoyl	sample	methylphenyl	Device parts	Peptides	Phenylalanine	saliva	Data
008	1	2017	Test Method	pyrrol	carbamoyl	methylphenyl	sample	Phenylalanine	saliva	Device parts	Peptides	Data
008	2	1995	Test Method	Antigens	Base Sequence	Vibrio cholerae	Binding	Muscle strain	Antibodies	sample	DNA	Vaccines
008	2	1996	Test Method	Antigens	Base Sequence	Vibrio cholerae	Binding	Muscle strain	sample	Antibodies	DNA	Vaccines
008	2	1997	Test Method	Antigens	Base Sequence	Vibrio cholerae	Muscle strain	Binding	sample	Antibodies	Vaccines	DNA
008	2	1998	Test Method	Antigens	Base Sequence	Vibrio cholerae	Muscle strain	Binding	sample	Vaccines	DNA	Antibodies
008	2	1999	Test Method	Antigens	Base Sequence	Vibrio cholerae	Muscle strain	Binding	DNA	Vaccines	sample	Antibodies
008	2	2000	Test Method	Base Sequence	Antigens	Vibrio cholerae	Muscle strain	Binding	DNA	Vaccines	Peptides	Antibodies
008	2	2001	Test Method	Base Sequence	Antigens	Muscle strain	DNA	Binding	Vibrio cholerae	Vaccines	Antibodies	Peptides
008	2	2002	Test Method	Base Sequence	Antigens	Vaccines	Antibodies	Binding	Muscle strain	DNA	Vibrio cholerae	Peptides
008	2	2003	Test Method	Base Sequence	Antigens	Antibodies	Vaccines	Binding	Muscle strain	Peptides	immunogenic	Proteins
008	2	2004	Test Method	Antigens	Base Sequence	Vaccines	Antibodies	Binding	Polypeptides	Nucleic Acids	immunogenic	Peptides
008	2	2005	Test Method	Antigens	Base Sequence	Vaccines	Antibodies	Polypeptides	Nucleic Acids	Binding	immunogenic	Escherichia coli
008	2	2006	Test Method	Antigens	Base Sequence	Polypeptides	Antibodies	Vaccines	Nucleic Acids	Binding	Escherichia coli	Proteins
008	2	2007	Test Method	Base Sequence	Antigens	Antibodies	Polypeptides	Nucleic Acids	Vaccines	Amino Acid Sequence	Binding	Proteins
008	2	2008	Test Method	Base Sequence	Antigens	Antibodies	Polypeptides	Amino Acid Sequence	Nucleic Acids	Binding	Proteins	Vaccines
008	2	2009	Test Method	Base Sequence	Antibodies	Antigens	Amino Acid Sequence	Polypeptides	Binding	Nucleic Acids	Proteins	Vaccines
008	2	2010	Base Sequence	Test Method	Antibodies	Amino Acid Sequence	Antigens	Polypeptides	Binding	Nucleic Acids	Proteins	pathogen
008	2	2011	Base Sequence	Test Method	Antibodies	Amino Acid Sequence	Antigens	Binding	Polypeptides	Nucleic Acids	pathogen	Proteins
008	2	2012	Base Sequence	Test Method	Antibodies	Amino Acid Sequence	Antigens	Binding	Polypeptides	Antibodies, Anti-Idiotypic	pathogen	Chain device
008	2	2013	Base Sequence	Test Method	Antibodies	Amino Acid Sequence	Antigens	Binding	Polypeptides	Antibodies, Anti-Idiotypic	Chain device	Amino Acids
008	2	2014	Base Sequence	Test Method	Antibodies	Amino Acid Sequence	Antigens	Binding	Polypeptides	Amino Acids	Antibodies, Anti-Idiotypic	Chain device
008	2	2015	Base Sequence	Test Method	Amino Acid Sequence	Antibodies	Amino Acids	Binding	Antigens	Polypeptides	Chain device	Peptides
008	2	2016	Base Sequence	Amino Acid Sequence	Test Method	Antibodies	Amino Acids	Binding	Antigens	Polypeptides	Peptides	Chain device
008	2	2017	Base Sequence	Amino Acid Sequence	Test Method	Amino Acids	Antibodies	Polypeptides	Binding	Peptides	Antigens	Chain device
008	3	1995	Test Method	treating	Compound	Communicable Diseases	Therapeutic procedure	therapeutically	Carrier of disorder	animal	inhibiting	Inflammatory disorder
008	3	1996	Test Method	treating	Compound	Communicable Diseases	Therapeutic procedure	therapeutically	Carrier of disorder	animal	inhibiting	Related personal status
008	3	1997	Test Method	Compound	treating	Communicable Diseases	Therapeutic procedure	therapeutically	Carrier of disorder	animal	Related personal status	inhibiting
008	3	1998	Test Method	Compound	treating	Communicable Diseases	Therapeutic procedure	therapeutically	Carrier of disorder	animal	Related personal status	inhibiting
008	3	1999	Test Method	Compound	treating	Communicable Diseases	Therapeutic procedure	therapeutically	Carrier of disorder	Related personal status	animal	inhibiting
008	3	2000	Test Method	Compound	treating	Communicable Diseases	therapeutically	Therapeutic procedure	Related personal status	Carrier of disorder	inhibiting	animal
008	3	2001	Test Method	Compound	treating	Communicable Diseases	Therapeutic procedure	therapeutically	Carrier of disorder	Related personal status	inhibiting	Protozoan Infections
008	3	2002	Test Method	Compound	treating	Therapeutic procedure	Communicable Diseases	therapeutically	Carrier of disorder	inhibiting	Related personal status	Protozoan Infections
008	3	2003	Test Method	Compound	treating	Therapeutic procedure	Communicable Diseases	therapeutically	Carrier of disorder	inhibiting	Related personal status	Protozoan Infections
008	3	2004	Test Method	Compound	treating	Therapeutic procedure	Communicable Diseases	therapeutically	Carrier of disorder	Related personal status	inhibiting	Protozoan Infections
008	3	2005	Test Method	Compound	treating	Communicable Diseases	Therapeutic procedure	Related personal status	therapeutically	Carrier of disorder	inhibiting	Protozoan Infections
008	3	2006	Test Method	Compound	treating	Communicable Diseases	Related personal status	Therapeutic procedure	therapeutically	Carrier of disorder	HM13 gene	inhibiting
008	3	2007	Test Method	Compound	Communicable Diseases	treating	Therapeutic procedure	Related personal status	therapeutically	HM13 gene	Carrier of disorder	Inflammatory disorder
008	3	2008	Test Method	Compound	Communicable Diseases	treating	Therapeutic procedure	Related personal status	therapeutically	Inflammatory disorder	Carrier of disorder	HM13 gene
008	3	2009	Test Method	Compound	treating	Communicable Diseases	Therapeutic procedure	therapeutically	Inflammatory disorder	Related personal status	Carrier of disorder	Bacterial Infections
008	3	2010	Test Method	Compound	treating	Communicable Diseases	Therapeutic procedure	Inflammatory disorder	therapeutically	Related personal status	Bacterial Infections	Carrier of disorder
008	3	2011	Test Method	Compound	treating	Inflammatory disorder	Therapeutic procedure	Communicable Diseases	therapeutically	Bacterial Infections	Inflammatory Bowel Diseases	Carrier of disorder
008	3	2012	Test Method	Compound	treating	Therapeutic procedure	Inflammatory disorder	Communicable Diseases	therapeutically	Bacterial Infections	Colitis	Inflammatory Bowel Diseases
008	3	2013	Test Method	Compound	treating	Therapeutic procedure	Inflammatory disorder	Communicable Diseases	therapeutically	Bacterial Infections	caused	Colitis
008	3	2014	Test Method	Compound	treating	Therapeutic procedure	Inflammatory disorder	Communicable Diseases	Bacterial Infections	therapeutically	caused	Colitis
008	3	2015	Test Method	Compound	treating	Therapeutic procedure	Inflammatory disorder	Communicable Diseases	Bacterial Infections	therapeutically	caused	Colitis
008	3	2016	Test Method	Compound	treating	Therapeutic procedure	Communicable Diseases	Inflammatory disorder	Bacterial Infections	therapeutically	caused	Colitis
008	3	2017	Test Method	Compound	treating	Therapeutic procedure	Communicable Diseases	Inflammatory disorder	Bacterial Infections	therapeutically	Colitis	caused
008	4	1995	Test Method	Polypeptides	Pharmaceutical Preparations	Heterosexuals	bond	moiety	Chain device	Amides	dimethoxy	immunogenic
008	4	1996	Test Method	Polypeptides	Pharmaceutical Preparations	Heterosexuals	bond	moiety	Chain device	Amides	dimethoxy	immunogenic
008	4	1997	Test Method	Polypeptides	Pharmaceutical Preparations	Heterosexuals	bond	Chain device	moiety	Amides	immunogenic	dimethoxy
008	4	1998	Test Method	Polypeptides	Heterosexuals	Pharmaceutical Preparations	bond	Chain device	moiety	Amides	dimethoxy	immunogenic
008	4	1999	Test Method	Polypeptides	Heterosexuals	Pharmaceutical Preparations	Chain device	bond	moiety	Amides	dimethoxy	immunogenic
008	4	2000	Test Method	Polypeptides	Heterosexuals	Chain device	bond	dimethoxy	Pharmaceutical Preparations	Amides	moiety	isoquinolin
008	4	2001	Test Method	Polypeptides	Chain device	Heterosexuals	dimethoxy	Amides	bond	Pharmaceutical Preparations	moiety	isoquinolin
008	4	2002	Test Method	Polypeptides	Chain device	Heterosexuals	dimethoxy	bond	moiety	Amides	Pharmaceutical Preparations	Compound
008	4	2003	Test Method	Polypeptides	Chain device	Heterosexuals	moiety	Compound	bond	dimethoxy	Amides	Hydroxyl Radical
008	4	2004	Test Method	Polypeptides	Chain device	Compound	moiety	Heterosexuals	Hydroxyl Radical	cyclic	bond	Amides
008	4	2005	Test Method	Polypeptides	Compound	Chain device	Hydroxyl Radical	cyclic	moiety	Heterosexuals	bond	Carbonates
008	4	2006	Test Method	Compound	Polypeptides	Chain device	Hydroxyl Radical	cyclic	moiety	Heterosexuals	bond	unsaturated
008	4	2007	Test Method	Compound	Polypeptides	Chain device	Hydroxyl Radical	oxygen	unsaturated	cyclic	saturated	bond
008	4	2008	Test Method	Compound	Polypeptides	Chain device	oxygen	Hydroxyl Radical	unsaturated	saturated	Heterosexuals	bond
008	4	2009	Test Method	Compound	Polypeptides	Chain device	oxygen	Hydroxyl Radical	saturated	unsaturated	Heterosexuals	chosen
008	4	2010	Test Method	Compound	Polypeptides	Chain device	oxygen	saturated	Hydroxyl Radical	unsaturated	Heterosexuals	chosen
008	4	2011	Test Method	Polypeptides	Compound	Chain device	oxygen	saturated	Mutation Abnormality	chosen	Heterosexuals	Hydroxyl Radical
008	4	2012	Test Method	Polypeptides	Compound	Chain device	oxygen	chosen	Heterosexuals	saturated	bond	Hydroxyl Radical
008	4	2013	Polypeptides	Test Method	Compound	Chain device	diindolylmethane	chosen	oxygen	bond	Heterosexuals	amino
008	4	2014	Polypeptides	Test Method	Compound	diindolylmethane	Chain device	chosen	oxygen	AROMATICS	Heterosexuals	bond
008	4	2015	Polypeptides	Test Method	Compound	diindolylmethane	Chain device	chosen	AROMATICS	Heterosexuals	amino	oxygen
008	4	2016	Polypeptides	Test Method	diindolylmethane	Compound	AROMATICS	chosen	Chain device	amino	Heterosexuals	saturated
008	4	2017	Polypeptides	Test Method	diindolylmethane	Compound	AROMATICS	chosen	saturated	unsaturated	Chain device	amino
008	5	1995	aryl	potassium oxonate	heteroaryl	amino	valeric acid	1H-tetrazole	phenyl	benzyloxycarbonyl	carbonyl	Compound
008	5	1996	potassium oxonate	aryl	amino	heteroaryl	valeric acid	1H-tetrazole	phenyl	benzyloxycarbonyl	carbonyl	Compound
008	5	1997	potassium oxonate	amino	aryl	heteroaryl	valeric acid	1H-tetrazole	phenyl	benzyloxycarbonyl	carbonyl	Compound
008	5	1998	potassium oxonate	amino	valeric acid	1H-tetrazole	aryl	benzyloxycarbonyl	phenyl	heteroaryl	carbonyl	pyridin
008	5	1999	potassium oxonate	amino	valeric acid	1H-tetrazole	benzyloxycarbonyl	phenyl	aryl	carbonyl	heteroaryl	pyridin
008	5	2000	potassium oxonate	amino	valeric acid	1H-tetrazole	benzyloxycarbonyl	phenyl	carbonyl	aryl	pyridin	Compound
008	5	2001	potassium oxonate	amino	valeric acid	1H-tetrazole	phenyl	carbonyl	benzyloxycarbonyl	pyridin	Compound	aryl
008	5	2002	potassium oxonate	amino	phenyl	valeric acid	1H-tetrazole	pyridin	carbonyl	Compound	benzyloxycarbonyl	aryl
008	5	2003	potassium oxonate	amino	phenyl	pyridin	carbonyl	valeric acid	1H-tetrazole	Compound	aryl	Carboxylic Acids
008	5	2004	potassium oxonate	amino	phenyl	carbonyl	pyridin	Compound	Carboxylic Acids	valeric acid	1H-tetrazole	aryl
008	5	2005	amino	potassium oxonate	phenyl	carbonyl	pyridin	Carboxylic Acids	Compound	aryl	benzyl	cyano
008	5	2006	amino	potassium oxonate	phenyl	carbonyl	pyridin	Carboxylic Acids	Compound	benzofuran	benzyl	cyano
008	5	2007	amino	phenyl	potassium oxonate	carbonyl	pyridin	benzofuran	Carboxylic Acids	benzyl	Compound	yloxy
008	5	2008	phenyl	amino	potassium oxonate	pyridin	carbonyl	benzofuran	Carboxylic Acids	benzyl	yloxy	piperidin
008	5	2009	phenyl	amino	carbonyl	pyridin	potassium oxonate	benzofuran	benzyl	Carboxylic Acids	yloxy	piperazin
008	5	2010	phenyl	carbonyl	pyridin	amino	benzyl	potassium oxonate	benzofuran	yloxy	Carboxylic Acids	thiazolo
008	5	2011	phenyl	pyridin	carbonyl	yloxy	amino	benzyl	benzofuran	thiazolo	Carboxylic Acids	piperazin
008	5	2012	pyridin	yloxy	benzofuran	thiazolo	phenyl	carbonyl	amino	piperidin	Carboxylic Acids	benzyl
008	5	2013	yloxy	pyridin	thiazolo	benzofuran	piperidin	phenyl	amino	bicyclo	Amides	carbonyl
008	5	2014	pyridin	yloxy	phenyl	thiazolo	benzofuran	amino	Amides	piperidin	Phenylalanine	carbonyl
008	5	2015	pyridin	phenyl	amino	carbonyl	Amides	yloxy	piperidin	thiazolo	pyrimidin	benzofuran
008	5	2016	phenyl	pyridin	amino	carbonyl	piperidin	Amides	piperazin	Amine Group	pyrimidin	thiazolo
008	5	2017	phenyl	pyridin	amino	carbonyl	piperazin	Amine Group	piperidin	Acrylamide	pyrimidin	Amides
008	6	1995	Compound	phenyl	aryl	benzyl	treating	amino	Test Method	integer	heteroaryl	alkyl
008	6	1996	Compound	phenyl	aryl	benzyl	treating	amino	Test Method	heteroaryl	integer	alkyl
008	6	1997	Compound	phenyl	aryl	treating	benzyl	heteroaryl	amino	integer	Test Method	alkyl
008	6	1998	Compound	phenyl	aryl	heteroaryl	treating	amino	integer	benzyl	alkyl	Population Group
008	6	1999	Compound	aryl	phenyl	heteroaryl	integer	benzyl	amino	treating	cyano	alkyl
008	6	2000	Compound	aryl	phenyl	heteroaryl	integer	benzyl	cyano	amino	Test Method	alkyl
008	6	2001	Compound	aryl	phenyl	heteroaryl	integer	benzyl	cyano	amino	Test Method	alkyl
008	6	2002	Compound	aryl	phenyl	heteroaryl	benzyl	integer	cyano	amino	alkyl	Population Group
008	6	2003	Compound	aryl	phenyl	heteroaryl	benzyl	amino	integer	cyano	alkyl	Population Group
008	6	2004	Compound	aryl	phenyl	heteroaryl	amino	cyano	benzyl	alkyl	Population Group	Hydrogen
008	6	2005	Compound	aryl	phenyl	heteroaryl	amino	cyano	moiety	alkyl	Population Group	cycloalkyl
008	6	2006	Compound	aryl	heteroaryl	phenyl	amino	moiety	cyano	alkyl	Population Group	Hydrogen
008	6	2007	Compound	aryl	heteroaryl	phenyl	amino	4alkyl	cyano	moiety	alkyl	Population Group
008	6	2008	Compound	aryl	heteroaryl	phenyl	amino	Test Method	cyano	4alkyl	alkyl	Population Group
008	6	2009	Compound	aryl	heteroaryl	phenyl	amino	Test Method	cyano	alkyl	Population Group	Hydrogen
008	6	2010	Compound	aryl	phenyl	heteroaryl	Test Method	amino	trifluoromethyl	indol	cyano	alkyl
008	6	2011	Compound	phenyl	aryl	heteroaryl	trifluoromethyl	indol	Test Method	Triazoles	cyano	Population Group
008	6	2012	Compound	phenyl	aryl	heteroaryl	trifluoromethyl	thiazol	Triazoles	indol	Test Method	mercapto
008	6	2013	Compound	phenyl	thiazol	aryl	heteroaryl	trifluoromethyl	methoxyphenyl	4alkyl	pyrazole	Test Method
008	6	2014	Compound	phenyl	aryl	pyrazole	heteroaryl	methoxyphenyl	thiazol	trifluoromethyl	chlorophenyl	Pyrans
008	6	2015	Compound	aryl	heteroaryl	phenyl	pyrazole	methoxyphenyl	chlorophenyl	pyrazolo	Test Method	trifluoromethyl
008	6	2016	aryl	heteroaryl	Compound	phenyl	pyrazole	cyano	Test Method	chlorophenyl	methoxyphenyl	trifluoromethyl
008	6	2017	aryl	heteroaryl	Compound	pyrazole	phenyl	cyano	Test Method	chlorophenyl	trifluoromethyl	methoxyphenyl
008	7	1995	Test Method	signal	Oligosaccharides	Body Weight	Polymers	Carbohydrates	Therapeutic procedure	Water	Pharmacologic Substance	Plant Oils
[truncated: 129,841 more rows]

## Sheet: Table S9 keyword weights
root phecode	topic	year	w1	w2	w3	w4	w5	w6	w7	w8	w9	w10
[truncated: 129,980 more rows]
